# Supplementary material for: High-Fat-Diet-Evoked Disruption of the Rat Dorsomedial Hypothalamic Clock Can Be Prevented by Restricted Nighttime Feeding
Source: Nutrients. 2022 Nov 26;14(23):5034. doi: 10.3390/nu14235034 (PMC9735604; doi:10.3390/nu14235034)
Supplement: Supplementary file 1 [file nutrients-14-05034-s001.zip › Table S1.xlsx]

## Sheet: Supp Table 1
Research question	Model	factor	F(dfn.dfd)	P-value	random factor (SD)		mean ± SD values		n(obs)/n(rat)		unit	multiple comparison	t-ratio(df)	P-value
							CD	HFD	CD	HFD
How does body mass change throughout the experiment for CD and HFD groups fed ad libitum	Body mass = diet + week + diet:week + (week|rat)	diet	5.08(1,18)	0.037	rat (6.04)	week 0	136.29±6.42	138.58±5.88	10	10	g	CD vs. HFD
		week	768.27(7,18)	<0.0001	week 1 (5.93)	week 1	197.4±10.34	197.17±9.2	10	10		week 0	-0.83(18)	0.42
		diet:week	16.11(7,18)	<0.0001	week 2 (9.94)	week 2	252.55±12.79	259.5±14.21	10	10		week 1	0.052(18)	0.96
					week 3 (12.07)	week 3	300.57±14.64	314.48±16.18	10	10		week 2	-1.15(18)	0.27
					week 4 (15.34)	week 4	347.7±17.04	362.31±21.01	10	10		week 3	-2.01(18)	0.059
					week 5 (17.11)	week 5	374.16±18.33	396.65±23.72	10	10		week 4	-1.7(18)	0.11
					week 6 (20.48)	week 6	401.82±22.01	433.3±26.69	10	10		week 5	-2.37(18)	0.029	*
					week 7 (22.85)	week 7	422.08±24.88	460.99±27.45	10	10		week 6	-2.87(18)	0.01	*
												week 7	-3.31(18)	0.0039	**
How does food intake (in g) change throughout the experiment for CD and HFD groups fed ad libitum	log(food intake [g]) = diet + week + diet:week + (week|rat)	diet	45.13(1,18)	<0.0001	rat (1.78)	week 0	18.86±1.12	13.63±1.13	10	10	g	CD vs. HFD
		week	35.92(7,18)	<0.0001	week 1 (2.44)	week 1	22.13±1.08	17.2±1.18	10	10		week 0	6.02(18)	<0.0001	****
		diet:week	3.00(7,18)	0.028	week 2 (1.95)	week 2	23.76±1.08	18.30±1.13	10	10		week 1	4.5(18)	0.0003	***
					week 3 (2.55)	week 3	24.15±1.09	19.06±1.14	10	10		week 2	5.98(18)	<0.0001	****
					week 4 (2.37)	week 4	26.17±1.06	18.79±1.22	10	10		week 3	4.72(18)	0.0002	***
					week 5 (3.12)	week 5	23.02±1.12	18.46±1.20	10	10		week 4	5.61(18)	<0.0001	****
					week 6 (2.4)	week 6	24.26±1.10	18.42±1.18	10	10		week 5	3.21(18)	0.0049	**
					week 7 (2.92)	week 7	21.12±1.12	17.91±1.17	10	10		week 6	4.7(18)	0.0002	***
												week 7	2.71(18)	0.014	*
How does food intake (in kcal/kg) change throughout the experiment for CD and HFD groups fed ad libitum	log(food intake [kcal/kg]) = diet + week + diet:week + (week|rat)	diet	30.52(1,18)	<0.0001	rat (0.46)	week 0	486.41±1.10	557.12±1.13	10	10	kcal/kg
		week	183.84(7,18)	<0.0001	week 1 (0.061)	week 1	399.48±1.10	495.85±1.14	10	10
		diet:week	2.33(7,18)	0.07	week 2 (0.069)	week 2	335.19±1.06	383.25±1.27	10	10
					week 3 (0.07)	week 3	285.24±1.07	333.16±1.19	10	10
					week 4 (0.056)	week 4	231.59±1.05	295.56±1.18	10	10
					week 5 (0.073)	week 5	217.83±1.09	265.13±1.18	10	10
					week 6 (0.054)	week 6	214.35±1.06	242.57±1.15	10	10
					week 7 (0.069)	week 7	174.91±1.10	218.34±1.13	10	10
How does stomach weight change around the clock for CD and HFD	stomach weight = diet + ZT + diet:ZT	diet	7.09(1,42)	0.011	-	ZT 0	10.44±3.05	8.78±1.4	6	6	g
		ZT	18.99(3,42)	<0.0001		ZT 6	5.66±1.19	4.16±0.84	6	7
		diet:ZT	0.54(3,42)	0.66		ZT 12	6.45±2.15	4.76±0.87	6	6
						ZT 18	7.79±2.29	7.59±0.83	6	7
How does HFD influence cFos immunoreactivity rhythm of ad libitum-fed animals	BC(cFos density) = diet + ZT + diet:ZT + stomach weight + (1|rat)	diet	21.16(1,41)	<0.0001	rat (6.4)	ZT 0	31.42±10.35	42.64±15.65	16/6	18/6	no. of cells/ mm^2	CD vs. HFD
		ZT	208.55(3,41)	<0.0001		ZT 6	139.73±32.41	551.20±22.30	17/6	21/7		ZT 0	-0.52(41)	0.61
		diet:ZT	21.79(3.41)	<0.0001		ZT 12	688.83±9.63	765.98±25.31	17/6	17/6		ZT 6	-9.17(40)	<0.0001	****
		stomach weight	0.083(1,41)	0.78		ZT 18	805.28±14.72	733.94±25.29	16/6	18/7		ZT 12	-1.16(41)	0.25
												ZT 18	1.1(42)	0.28
How does HFD influence day/night changes in the neuronal activity of ad libitum-fed animals	BC(FR) = diet + LD + diet:LD + diet day + (1|rat)	diet	4.00(1,6)	0.096	rat (0.1)	day	0.35±2.65	0.64±2.44	131/3	177/5	Hz	CD vs. HFD
		LD	14.14(1,5)	0.011		night	0.84±2.45	0.71±2.19	106/3	163/5		day	-3.37(6)	0.017	*
		diet:LD	6.61(1,5)	0.047								night	0.35(10)	0.73
		diet day	1.87(1,4)	0.24								day vs. night
												CD	-4.14(9)	0.0022	**
												HFD	-0.85(6)	0.43
How does HFD influence daytime firing rate of ad libitum-fed animals (longterm MEA)	(FR)^1/3 = diet + (1|rat)	diet	11.34(1,388)	0.00084	rat (0.00)		0.37±0.045	0.61±0.062	184/3	206/3	Hz	-
How does HFD influence peak firing rate of ad libitum-fed animals (longterm MEA)	(FR)^1/3 = diet + (1|rat)	diet	0.019(1,4)	0.9	rat (0.066)		1.02±0.018	1.10±0.015	130/3	134/3	Hz
How does HFD influence daytime firing of night-fed animals (longterm MEA)	(FR)^1/3 = diet + (1|rat)	diet	2.98(1,5)	0.15	rat (0.05)		0.40±0.041	0.55±0.056	359/4	277/3	Hz
How does HFD influence peak firing rate of night-fed animals (longterm MEA)	(FR)^1/3 = diet + (1|rat)	diet	5.86(1,352)	0.016	rat (0.00)		0.93±0.014	1.14±0.022	178/4	176/3	Hz
How does body mass change throughout the experiment for CD and HFD groups fed only during nighttime	Body mass = diet + week + diet:week + (week|rat)	diet	0.0001(1,14)	0.99	rat (21.47)	week 0	107.25±20.48	104.75±22.69	8	8	g
		week	629.74(4,14)	<0.0001	week 1 (7.35)	week 1	167.63±26.95	159.88±26.9	8	8
		diet:week	1.66(4,14)	0.22	week 2 (9.27)	week 2	219.38±23.56	216.88±30.21	8	8
					week 3 (13.88)	week 3	275.25±23.93	278.25±31.7	8	8
					week 4 (18.49)	week 4	317.88±19.1	327.13±30.04	8	8
How does food intake (in g) change throughout the experiment for CD and HFD groups fed only during nighttime	food intake [g] = diet + week + diet:week + (week|rat)	diet	56.28(1,14)	<0.0001	rat (1.72)	week 2	22.69±2.05	15.8±2.55	8	8	g
		week	3.56(2,14)	0.056	week 3 (0.51)	week 3	23.56±2.02	17.37±2.34	8	8
		diet:week	1.91(2,14)	0.18	week 4 (1.23)	week 4	22.97±2.29	18.5±0.89	8	8
How does food intake (in kcal/kg) change throughout the experiment for CD and HFD groups fed only during nighttime	food intake [kcal/kg] = diet + week + diet:week + (week|rat)	diet	19.14(1,14)	0.00063	rat (38.06)	week 2	363.5±38.85	409.66±50.8	8	8	kcal/kg
		week	33.71	<0.0001	week 3 (33.7)	week 3	299.2±16.25	352.12±46.24	8	8
		diet:week	0.44	0.66	week 4 (35.39)	week 4	252.62±25.55	319.19±27.96	8	8
How does food intake (in kcal/kg) change throughout the experiment for CD and HFD between the protocols (ad libitum vs. NF)	food intake [kcal/kg] = diet + week + diet:week + protocol +protocol:diet + protocol:week + protocol:diet:week + (week|rat)	week	69.14(2,64)	<0.0001	rat (45.92)	ad libitum					kcal/kg
		diet	30.89(1,32)	<0.0001	week 3 (35.52)	week 2	335.7±19.83	392.18±81.53	10	10
		protocol	3.46(1,32)	0.072	week 4 (40.64)	week 3	285.82±19.44	337.66±56.23	10	10
		week:diet	0.52(2,64)	0.6		week 4	231.85±11.62	298.96±46.52	10	10
		week: protocol	0.14(2,64)	0.87		NF
		diet: protocol	0.025(1,32)	0.87		week 2	363.5±38.85	409.66±50.8	8	8
		week:diet:protocol	0.066(2,64)	0.94		week 3	299.2±16.25	352.12±46.24	8	8
						week 4	252.62±25.55	319.19±27.96	8	8
How does HFD influence day/night changes in cFos immunoreactivity of night-fed animals	(cFos density)^1/2 = diet + LD + diet:LD + (1|rat)	diet	0.017(1,6)	0.9	rat (1.71)	day	60.98±8.57	56.44±9.14	23/4	20/4	no. of cells/ mm^2
		LD	10.11(1,6)	0.019		night	133.24±11.42	137.14±21.30	10/4	15/4
		diet:LD	0.023(1,6)	0.88
How does HFD influence day/night changes in neuronal activity of night-fed animals	(FR)^1/3 = diet + LD + diet:LD + (1|rat)	diet	0.1(1,12)	0.75	rat (0.074)	day	0.84±0.018	0.88±0.019	140/4	131/4	Hz
		LD	5.56(1,12)	0.037		night	1.27±0.016	1.12±0.022	157/4	146/4
		diet:LD	0.47(1,12)	0.51
