# Supplementary material for: High-Fat-Diet-Evoked Disruption of the Rat Dorsomedial Hypothalamic Clock Can Be Prevented by Restricted Nighttime Feeding
Source: Nutrients. 2022 Nov 26;14(23):5034. doi: 10.3390/nu14235034 (PMC9735604; doi:10.3390/nu14235034)
Supplement: Supplementary file 1 [file nutrients-14-05034-s001.zip › Table S2.xlsx]

## Sheet: Table S2
week	diet	body weight [g]	rat	food intake [g]	food intake [kcal/kg]
0	CD	139	1	19.8	497.2202293
0	CD	141.46	2	17.3	432.5389441
0	CD	148.5	3	23.2	549.4768214
0	CD	136.2	4	16.4	424.4742964
0	CD	138.4	5	18.2	463.680134
0	CD	136.52	6	21	541.6767959
0	CD	128.92	7	18.5	499.218294
0	CD	130.52	8	20.6	553.9879882
0	CD	126.52	9	17.5	482.8139662
0	CD	136.81	10	17.1	440.7092672
0	HFD	131.09	11	13.1	564.118671
0	HFD	131.52	12	13.8	596.688614
0	HFD	141.73	13	12.5	498.9243304
0	HFD	142.16	14	17.6	699.1916411
0	HFD	130.13	15	12.6	548.2762996
0	HFD	135.95	16	14.5	596.6234473
0	HFD	145.3	17	12.6	499.7877832
0	HFD	145.03	18	11.5	446.6247159
0	HFD	140.61	19	13.9	555.5005718
0	HFD	142.25	20	15.1	604.8253138
1	CD	200	1	20	349.5911714
1	CD	199	2	20.6	370.4867874
1	CD	223.4	3	23.8	385.3086815
1	CD	197	4	22.4	402.982701
1	CD	193.7	5	25.8	476.7671785
1	CD	201.4	6	20.6	366.9234029
1	CD	188.5	7	22	412.5604411
1	CD	187	8	21.8	412.2037197
1	CD	191	9	23.7	445.3219012
1	CD	193	10	21.2	388.5041094
1	HFD	177.9	11	13.2	419.2150164
1	HFD	189	12	13.8	413.5734865
1	HFD	202.4	13	17.6	495.6071186
1	HFD	210	14	18.8	510.274474
1	HFD	192.2	15	18.2	530.005172
1	HFD	202.5	16	19	530.8417855
1	HFD	200.6	17	15.2	433.8964427
1	HFD	199.7	18	16.7	476.2051394
1	HFD	193.4	19	18.6	554.6894399
1	HFD	204	20	22.9	635.4281231
2	CD	254.5	1	24.92	344.0810425
2	CD	255	2	23.08	321.7178402
2	CD	281	3	25.6	327.1062112
2	CD	254	4	22.77	321.7499155
2	CD	257	5	25.09	351.3748067
2	CD	260	6	25.4	347.6787905
2	CD	242	7	21.11	310.3481044
2	CD	236	8	21.31	319.1373854
2	CD	245	9	25.83	376.9046088
2	CD	241	10	23.12	336.9160535
2	HFD	229	11	21.29	522.7728528
2	HFD	241	12	18.15	421.086082
2	HFD	266	13	16.23	216.6493744
2	HFD	277	14	20.5	423.5535068
2	HFD	265	15	21.57	460.6009578
2	HFD	265	16	18.78	399.5391557
2	HFD	263	17	14.98	326.2146666
2	HFD	262	18	16.32	360.5247058
2	HFD	257	19	17.47	391.9860084
2	HFD	270	20	18.96	398.8913087
3	CD	300.1	1	26.26	305.2751208
3	CD	300.5	2	24.08	282.7064505
3	CD	333	3	27.64	296.3379442
3	CD	297	4	24.98	300.3730411
3	CD	309.5	5	23.14	270.240657
3	CD	310	6	23.21	264.5152
3	CD	292	7	22.79	278.4468831
3	CD	278.8	8	20.82	264.1655352
3	CD	295	9	26.66	322.2712116
3	CD	289.8	10	22.75	273.90286
3	HFD	279	11	15.98	326.8567301
3	HFD	298	12	17.12	328.3225831
3	HFD	318	13	18.18	225.9012112
3	HFD	340	14	19.47	328.928452
3	HFD	322	15	18.56	323.3949398
3	HFD	314	16	17.99	327.0390973
3	HFD	320	17	16.86	300.954115
3	HFD	314.8	18	21.92	394.7723331
3	HFD	316	19	21.98	399.447251
3	HFD	323	20	24.04	420.9588625
4	CD	354	1	25.89	224.3268477
4	CD	346	2	28.13	251.3347286
4	CD	382	3	27.56	221.7841914
4	CD	346	4	25.72	227.4382857
4	CD	359	5	26.56	227.5836102
4	CD	359	6	28.02	242.3753494
4	CD	341	7	23.68	214.1718293
4	CD	326	8	24.41	229.9115946
4	CD	340	9	27.42	246.4137631
4	CD	324	10	24.74	233.1616931
4	HFD	319.6	11	16.37	292.8418841
4	HFD	334.5	12	12.46	211.3656608
4	HFD	369	13	16.53	255.1988694
4	HFD	388	14	25.94	379.4860792
4	HFD	370	15	18.97	290.6155454
4	HFD	351	16	20.19	325.4507688
4	HFD	375	17	19.88	300.8392827
4	HFD	373	18	18.37	281.0829026
4	HFD	367	19	19.7	306.6633215
4	HFD	376	20	22.79	346.0477103
5	CD	386	1	25.85	232.7260919
5	CD	370.5	2	23.53	223.7627222
5	CD	412.1	3	23.7	204.8243269
5	CD	373.5	4	24.68	234.3963566
5	CD	382.3	5	25.05	230.4960109
5	CD	384.5	6	24.25	221.7848571
5	CD	361.9	7	24	233.8899924
5	CD	354.3	8	18.66	188.4836465
5	CD	368.4	9	23.01	223.8842599
5	CD	348.1	10	18.76	190.6640404
5	HFD	348.8	11	16.510	271.2185154
5	HFD	366.6	12	13.550	209.5462691
5	HFD	407	13	18.300	254.8269689
5	HFD	424.4	14	21.660	288.3769627
5	HFD	397.5	15	15.110	216.4376796
5	HFD	384.7	16	26.140	381.3303168
5	HFD	417.2	17	18.290	249.4950598
5	HFD	404.5	18	20.550	290.0042668
5	HFD	400.4	19	19.680	280.8120669
5	HFD	415.4	20	17.730	245.0680513
6	CD	429.9	1	30.63	249.3023824
6	CD	400.1	2	23.64	209.8329409
6	CD	437.1	3	25.26	204.1081209
6	CD	402.1	4	24.78	218.4042227
6	CD	413.2	5	22.8	197.7990383
6	CD	411.4	6	24.59	213.4065724
6	CD	385.3	7	23.2	213.6626284
6	CD	375.3	8	22.21	210.5269439
6	CD	394.8	9	23.38	209.8533193
6	CD	369	10	23.11	220.3176014
6	HFD	375.4	11	16.43	248.7529146
6	HFD	402.3	12	13.28	187.3966096
6	HFD	438.4	13	20.09	259.2943734
6	HFD	469	14	22.15	267.9125788
6	HFD	430.3	15	17.96	236.860876
6	HFD	432.9	16	23.44	308.981709
6	HFD	455.1	17	17.34	216.3947515
6	HFD	443.6	18	16.26	209.7369537
6	HFD	440	19	19.73	258.0709019
6	HFD	446	20	19.77	254.0266543
7	CD	471.3	1	26.58	196.8262253
7	CD	411.5	2	21.22	179.9703524
7	CD	449.4	3	18.5	143.6693369
7	CD	420.7	4	21.95	182.0905633
7	CD	427.2	5	20.81	170.0067884
7	CD	433.7	6	24.44	196.6695873
7	CD	414.9	7	21.08	177.3179079
7	CD	392.6	8	18.14	161.2547122
7	CD	410	9	20.1	171.095122
7	CD	389.5	10	19.73	176.7848524
7	HFD	406.4	11	14.43	199.1936516
7	HFD	429.1	12	13.09	171.137031
7	HFD	460.7	13	20.18	245.7343173
7	HFD	504	14	19.57	217.8327381
7	HFD	459.9	15	18.37	224.0828441
7	HFD	459.9	16	22	268.3626875
7	HFD	489	17	17.71	203.1760736
7	HFD	466.6	18	17.95	215.8154736
7	HFD	462.8	19	19.11	231.6488764
7	HFD	471.5	20	18.57	220.9495228
