# Supplementary material for: High-Fat-Diet-Evoked Disruption of the Rat Dorsomedial Hypothalamic Clock Can Be Prevented by Restricted Nighttime Feeding
Source: Nutrients. 2022 Nov 26;14(23):5034. doi: 10.3390/nu14235034 (PMC9735604; doi:10.3390/nu14235034)
Supplement: Supplementary file 1 [file nutrients-14-05034-s001.zip › Table S3.xlsx]

## Sheet: Table S3
diet	ZT [h]	rat	cell count	DMH area [mm2]	cFOS density [no/mm2]	stomach weight [g]
CD	0	1	8	0.486618	16.44000016	8.63
CD	0	1	16	0.38092	42.0035703	8.63
CD	0	2	17	0.410809	41.38176135	10.2
CD	0	2	5	0.342487	14.59909427	10.2
CD	0	2	2	0.221869	9.014328275	10.2
CD	0	3	14	0.416323	33.62773616	10.06
CD	0	3	13	0.394162	32.98136299	10.06
CD	0	3	6	0.409481	14.65269451	10.06
CD	0	4	6	0.551327	10.8828336	11.62
CD	0	4	14	0.531843	26.32355789	11.62
CD	0	4	12	0.467086	25.69120034	11.62
CD	0	5	14	0.335185	41.76797888	15.59
CD	0	5	13	0.451772	28.77557706	15.59
CD	0	6	14	0.362756	38.59343471	6.56
CD	0	6	28	0.275132	101.7693325	6.56
CD	0	6	29	0.437104	66.34576668	6.56
CD	6	7	106	0.344393	307.7879051	7.25
CD	6	7	123	0.420648	292.4060022	7.25
CD	6	7	69	0.357103	193.2215635	7.25
CD	6	8	34	0.399845	85.03295027	6.42
CD	6	8	28	0.500988	55.88956223	6.42
CD	6	8	18	0.431558	41.7093415	6.42
CD	6	9	29	0.400072	72.48695235	6.41
CD	6	9	37	0.451177	82.00772646	6.41
CD	6	9	25	0.5416	46.15952733	6.41
CD	6	10	75	0.401925	186.601978	4.81
CD	6	10	47	0.41888	112.2039725	4.81
CD	6	10	42	0.297481	141.1854875	4.81
CD	6	11	116	0.353993	327.6900956	4.84
CD	6	11	67	0.380535	176.0679044	4.84
CD	6	11	91	0.42181	215.7369432	4.84
CD	6	12	55	0.474066	116.0176009	4.23
CD	6	12	58	0.545483	106.3277866	4.23
CD	12	13	274	0.42863	639.2459697	4.97
CD	12	13	265	0.371953	712.455606	4.97
CD	12	13	183	0.255365	716.6213068	4.97
CD	12	14	350	0.423525	826.3974972	8.26
CD	12	14	299	0.406717	735.1549112	8.26
CD	12	14	305	0.437692	696.8370452	8.26
CD	12	15	278	0.42601	652.5668412	2.98
CD	12	15	228	0.311369	732.2501598	2.98
CD	12	15	282	0.409365	688.8717892	2.98
CD	12	16	308	0.461287	667.697117	6.26
CD	12	16	339	0.478208	708.8965471	6.26
CD	12	17	197	0.395307	498.3468545	8.28
CD	12	17	343	0.51535	665.5670903	8.28
CD	12	17	196	0.299907	653.5359295	8.28
CD	12	18	261	0.386257	675.7159094	7.92
CD	12	18	301	0.382076	787.8013798	7.92
CD	12	18	267	0.394688	676.4837036	7.92
CD	18	19	287	0.273984	1047.506424	8.52
CD	18	19	334	0.378898	881.5037292	8.52
CD	18	19	367	0.409618	895.9567207	8.52
CD	18	20	312	0.422663	738.1767507	10.25
CD	18	20	312	0.362626	860.3905953	10.25
CD	18	20	342	0.438823	779.3575086	10.25
CD	18	21	279	0.346378	805.478408	7.86
CD	18	21	319	0.346413	920.8661338	7.86
CD	18	22	373	0.485399	768.4399844	4.16
CD	18	22	316	0.45752	690.6801888	4.16
CD	18	22	259	0.380709	680.3096328	4.16
CD	18	23	402	0.447467	898.3902724	9.78
CD	18	23	136	0.185768	732.0959476	9.78
CD	18	24	349	0.451686	772.6606536	6.19
CD	18	24	328	0.402557	814.7914457	6.19
CD	18	24	307	0.479707	639.9739841	6.19
HFD	0	25	23	0.538824	42.68555224	10.31
HFD	0	25	15	0.491324	30.52975226	10.31
HFD	0	25	23	0.345795	66.51339667	10.31
HFD	0	26	28	0.519287	53.92008658	9.61
HFD	0	26	16	0.45257	35.35364695	9.61
HFD	0	26	7	0.404898	17.28830471	9.61
HFD	0	27	36	0.433676	83.01128031	7.74
HFD	0	27	74	0.420499	175.9813935	7.74
HFD	0	27	26	0.400936	64.84825508	7.74
HFD	0	28	4	0.458902	8.71645798	6.56
HFD	0	28	7	0.381127	18.36658122	6.56
HFD	0	28	17	0.402039	42.28445499	6.56
HFD	0	29	5	0.313867	15.93031443	8.82
HFD	0	29	22	0.436047	50.45327683	8.82
HFD	0	29	22	0.450122	48.87563816	8.82
HFD	0	30	6	0.422849	14.18946243	9.64
HFD	0	30	10	0.39964	25.02252027	9.64
HFD	0	30	23	0.399548	57.5650485	9.64
HFD	6	31	302	0.35247	856.8105087	5.07
HFD	6	31	199	0.466886	426.2282442	5.07
HFD	6	31	214	0.429852	497.8457702	5.07
HFD	6	32	168	0.333132	504.3046	3.23
HFD	6	32	230	0.449028	512.2175009	3.23
HFD	6	32	232	0.424041	547.1169061	3.23
HFD	6	33	162	0.395191	409.9283638	4.39
HFD	6	33	217	0.464079	467.5928021	4.39
HFD	6	33	122	0.43913	277.8220572	4.39
HFD	6	34	254	0.388402	653.9616171	4
HFD	6	34	256	0.440033	581.7745487	4
HFD	6	34	280	0.41695	671.5433505	4
HFD	6	35	216	0.377175	572.6784649	3.07
HFD	6	35	185	0.312607	591.7973686	3.07
HFD	6	35	144	0.305024	472.0939992	3.07
HFD	6	36	219	0.339129	645.7719629	5.28
HFD	6	36	213	0.339032	628.2592794	5.28
HFD	6	36	242	0.389335	621.5726816	5.28
HFD	6	37	284	0.433536	655.0782403	4.06
HFD	6	37	176	0.331232	531.3496281	4.06
HFD	6	37	229	0.409721	558.9169215	4.06
HFD	12	38	394	0.481391	818.4615001	5.41
HFD	12	38	410	0.426527	961.2521599	5.41
HFD	12	39	158	0.13395	1179.544606	3.88
HFD	12	39	268	0.314629	851.7968782	3.88
HFD	12	39	370	0.41054	901.2520095	3.88
HFD	12	40	238	0.395978	601.0434923	3.64
HFD	12	40	283	0.311829	907.5486885	3.64
HFD	12	40	244	0.346536	704.1115497	3.64
HFD	12	41	238	0.361483	658.3988735	4.63
HFD	12	41	187	0.29642	630.8616153	4.63
HFD	12	41	229	0.378114	605.6374533	4.63
HFD	12	42	178	0.260163	684.1864523	5.15
HFD	12	42	306	0.35576	860.130425	5.15
HFD	12	42	198	0.293062	675.6249531	5.15
HFD	12	43	224	0.354544	631.7974638	5.85
HFD	12	43	231	0.319616	722.7422907	5.85
HFD	12	43	320	0.441688	724.4933075	5.85
HFD	18	44	228	0.32876	693.5150262	7.57
HFD	18	44	232	0.402881	575.8524229	7.57
HFD	18	45	387	0.399749	968.1074874	6.34
HFD	18	45	303	0.40214	753.4689412	6.34
HFD	18	45	274	0.364775	751.1479679	6.34
HFD	18	46	294	0.44736	657.1888412	8.44
HFD	18	46	306	0.4638	659.767141	8.44
HFD	18	47	251	0.363973	689.6115921	7.76
HFD	18	47	242	0.324637	745.4479927	7.76
HFD	18	47	369	0.44743	824.7100105	7.76
HFD	18	48	272	0.486542	559.0473176	8.75
HFD	18	48	189	0.339798	556.2128088	8.75
HFD	18	48	271	0.404095	670.6343805	8.75
HFD	18	49	312	0.47867	651.8060459	6.94
HFD	18	49	316	0.467835	675.4518153	6.94
HFD	18	49	321	0.423621	757.7528026	6.94
HFD	18	50	536	0.48288	1110.006627	7.3
HFD	18	50	350	0.344766	1015.181311	7.3
