# Supplementary material for: High-Fat-Diet-Evoked Disruption of the Rat Dorsomedial Hypothalamic Clock Can Be Prevented by Restricted Nighttime Feeding
Source: Nutrients. 2022 Nov 26;14(23):5034. doi: 10.3390/nu14235034 (PMC9735604; doi:10.3390/nu14235034)
Supplement: Supplementary file 1 [file nutrients-14-05034-s001.zip › Table S4.xlsx]

## Sheet: Table S4
diet	LD	rat	day on a diet	firing rate [Hz]
CD	day	1	16	1.92
CD	day	1	16	1.078333333
CD	day	1	16	0.075
CD	day	1	16	2.678333333
CD	day	1	16	2.165
CD	day	1	16	0.065
CD	day	1	16	0.888333333
CD	day	1	16	0.051666667
CD	day	1	16	0.011666667
CD	day	1	16	0.256666667
CD	day	1	16	0.07
CD	day	1	16	0.12
CD	day	1	16	0.125
CD	day	1	16	0.088333333
CD	day	1	16	0.046666667
CD	day	1	16	0.31851852
CD	day	1	16	0.941666667
CD	day	1	16	2.466666667
CD	day	1	16	0.016666667
CD	day	1	16	4.056666667
CD	day	1	16	0.136666667
CD	day	1	16	1.168333333
CD	day	1	16	0.743333333
CD	day	1	16	0.063333333
CD	day	1	16	0.151666667
CD	day	1	16	1.065
CD	day	1	16	0.095
CD	day	1	16	0.906666667
CD	day	1	16	1.063333333
CD	day	1	16	1.926666667
CD	day	1	16	0.961666667
CD	day	1	16	0.571666667
CD	day	1	16	0.581666667
CD	day	1	16	0.866666667
CD	day	1	16	1.686666667
CD	day	1	16	1.401666667
CD	day	1	16	0.155
CD	day	1	16	0.03
CD	day	1	16	0.003333333
CD	day	1	16	0.051666667
CD	day	1	16	3.241666667
CD	day	1	16	1.608333333
CD	day	1	16	0.71
CD	day	1	16	1.098333333
CD	day	1	16	1.38
CD	day	1	16	0.003333333
CD	day	1	16	0.01
CD	day	1	16	0.405
CD	day	1	16	0.016666667
CD	day	1	16	0.02
CD	day	2	22	1.47
CD	day	2	22	0.25
CD	day	2	22	1.453333333
CD	day	2	22	0.728333333
CD	day	2	22	1.466666667
CD	day	2	22	0.085
CD	day	2	22	0.953333333
CD	day	2	22	0.535
CD	day	2	22	0.43
CD	day	2	22	0.386666667
CD	day	2	22	1.201666667
CD	day	2	22	0.935
CD	day	2	22	0.586666667
CD	day	2	22	0.363333333
CD	day	2	22	0.125
CD	day	2	22	0.698333333
CD	day	2	22	0.121666667
CD	day	2	22	0.026666667
CD	day	2	22	0.06
CD	day	2	22	1.166666667
CD	day	2	22	0.028333333
CD	day	2	22	0.098333333
CD	day	2	22	0.023333333
CD	day	2	22	0.906666667
CD	day	2	22	0.016666667
CD	day	2	22	1.285
CD	day	2	22	3.176666667
CD	day	2	22	0.835
CD	day	2	22	0.096666667
CD	day	2	22	0.011666667
CD	day	2	22	0.035
CD	day	2	22	0.041666667
CD	day	2	22	0.606666667
CD	day	2	22	0.228333333
CD	day	2	22	0.095
CD	day	2	22	0.481666667
CD	day	2	22	1.106666667
CD	day	2	22	0.555
CD	day	2	22	0.035
CD	day	2	22	0.193333333
CD	day	2	22	0.07
CD	day	2	22	0.363333333
CD	day	2	22	0.191666667
CD	day	2	22	0.368333333
CD	day	2	22	0.028333333
CD	day	2	22	0.08
CD	day	2	22	0.196666667
CD	day	2	22	0.033333333
CD	day	2	22	0.003333333
CD	day	2	22	0.01
CD	day	2	22	0.01
CD	day	2	22	0.3
CD	day	3	23	1.3851852
CD	day	3	23	0.25925926
CD	day	3	23	1.6595238
CD	day	3	23	1.192857133
CD	day	3	23	0.551851867
CD	day	3	23	0.5462963
CD	day	3	23	0.7388889
CD	day	3	23	1.266666667
CD	day	3	23	0.471428567
CD	day	3	23	0.9388889
CD	day	3	23	0.233333333
CD	day	3	23	0.346153833
CD	day	3	23	0.5037037
CD	day	3	23	0.5095238
CD	day	3	23	0.738095233
CD	day	3	23	0.033333333
CD	day	3	23	0.711904767
CD	day	3	23	1.328571433
CD	day	3	23	0.164285713
CD	day	3	23	0.578333333
CD	day	3	23	0.635
CD	day	3	23	1.61
CD	day	3	23	0.021666667
CD	day	3	23	0.796666667
CD	day	3	23	1.378333333
CD	day	3	23	0.916666667
CD	day	3	23	0.17
CD	day	3	23	0.051666667
CD	day	3	23	0.055
CD	night	4	20	1.825
CD	night	4	20	1.513333333
CD	night	4	20	2.898333333
CD	night	4	20	1.528333333
CD	night	4	20	1.066666667
CD	night	4	20	0.908333333
CD	night	4	20	6.955
CD	night	4	20	1.433333333
CD	night	4	20	1.663333333
CD	night	4	20	0.703333333
CD	night	4	20	0.23
CD	night	4	20	0.353333333
CD	night	4	20	1.276666667
CD	night	4	20	0.441666667
CD	night	4	20	0.05
CD	night	4	20	0.843333333
CD	night	4	20	0.55
CD	night	4	20	0.378333333
CD	night	4	20	0.005
CD	night	5	15	0.885
CD	night	5	15	0.515
CD	night	5	15	0.361666667
CD	night	5	15	0.286666667
CD	night	5	15	0.401666667
CD	night	5	15	0.386666667
CD	night	5	15	1.291666667
CD	night	5	15	1.511666667
CD	night	5	15	0.486666667
CD	night	5	15	0.573333333
CD	night	5	15	0.775
CD	night	5	15	0.931666667
CD	night	5	15	0.593333333
CD	night	5	15	3.648333333
CD	night	5	15	3.456666667
CD	night	5	15	3.095
CD	night	5	15	0.016666667
CD	night	5	15	3.28
CD	night	5	15	1.781666667
CD	night	5	15	2.23
CD	night	5	15	0.376666667
CD	night	5	15	1.076666667
CD	night	5	15	0.618333333
CD	night	5	15	2.068333333
CD	night	5	15	2.76
CD	night	5	15	1.075
CD	night	5	15	1.736666667
CD	night	5	15	0.106666667
CD	night	5	15	3.168333333
CD	night	5	15	2.945
CD	night	5	15	2.103333333
CD	night	5	15	4.798333333
CD	night	6	16	0.258333333
CD	night	6	16	2.368333333
CD	night	6	16	0.773333333
CD	night	6	16	0.466666667
CD	night	6	16	4.196666667
CD	night	6	16	0.138333333
CD	night	6	16	1.023333333
CD	night	6	16	3.166666667
CD	night	6	16	0.265
CD	night	6	16	1.453333333
CD	night	6	16	1.878333333
CD	night	6	16	1.535
CD	night	6	16	1.266666667
CD	night	6	16	0.28
CD	night	6	16	0.045
CD	night	6	16	0.835
CD	night	6	16	1.323333333
CD	night	6	16	0.12
CD	night	6	16	1.081666667
CD	night	6	16	0.23
CD	night	6	16	1.486666667
CD	night	6	16	0.126666667
CD	night	6	16	0.221666667
CD	night	6	16	0.511666667
CD	night	6	16	0.453333333
CD	night	6	16	1.1
CD	night	7	19	2.86
CD	night	7	19	1.756666667
CD	night	7	19	0.268333333
CD	night	7	19	0.351666667
CD	night	7	19	1.685
CD	night	7	19	0.413333333
CD	night	7	19	0.473333333
CD	night	7	19	0.456666667
CD	night	7	19	1.031666667
CD	night	7	19	0.688333333
CD	night	7	19	0.078333333
CD	night	7	19	1.015
CD	night	7	19	0.9
CD	night	7	19	0.535
CD	night	7	19	0.976666667
CD	night	7	19	0.12
CD	night	7	19	0.573333333
CD	night	7	19	0.635
CD	night	7	19	0.135
CD	night	7	19	0.381666667
CD	night	8	14	0.501666667
CD	night	8	14	1.151666667
CD	night	8	14	1.395
CD	night	8	14	0.355
CD	night	8	14	0.256666667
CD	night	8	14	1.278333333
CD	night	8	14	0.328333333
CD	night	8	14	1.613333333
CD	night	8	14	3.886666667
HFD	day	9	20	3.731666667
HFD	day	9	20	1.643333333
HFD	day	9	20	0.405
HFD	day	9	20	0.38
HFD	day	9	20	0.173333333
HFD	day	9	20	0.245
HFD	day	9	20	0.048333333
HFD	day	9	20	2.29
HFD	day	9	20	0.546666667
HFD	day	9	20	1.658333333
HFD	day	9	20	0.171666667
HFD	day	9	20	0.113333333
HFD	day	9	20	0.016666667
HFD	day	9	20	0.001666667
HFD	day	9	20	2.116666667
HFD	day	9	20	0.266666667
HFD	day	9	20	0.675
HFD	day	9	20	0.655
HFD	day	9	20	1.753333333
HFD	day	9	20	0.458333333
HFD	day	9	20	1.885
HFD	day	9	20	0.931666667
HFD	day	9	20	0.423333333
HFD	day	9	20	0.17
HFD	day	9	20	0.308333333
HFD	day	9	20	2.625333333
HFD	day	9	20	0.749333333
HFD	day	9	20	0.946666667
HFD	day	9	20	0.423333333
HFD	day	9	20	0.25
HFD	day	9	20	0.194666667
HFD	day	9	20	0.192
HFD	day	9	20	0.101333333
HFD	day	9	20	0.269333333
HFD	day	9	20	4.736333333
HFD	day	9	20	0.179666667
HFD	day	9	20	1.024666667
HFD	day	9	20	0.63
HFD	day	9	20	0.668333333
HFD	day	9	20	1.654666667
HFD	day	9	20	1.905333333
HFD	day	9	20	0.214333333
HFD	day	9	20	0.128
HFD	day	9	20	0.072333333
HFD	day	9	20	3.803333333
HFD	day	9	20	1.084
HFD	day	9	20	0.382666667
HFD	day	9	20	6.136666667
HFD	day	9	20	0.573333333
HFD	day	9	20	2.146333333
HFD	day	9	20	2.246666667
HFD	day	10	27	1.505
HFD	day	10	27	0.236666667
HFD	day	10	27	0.063333333
HFD	day	10	27	2.235
HFD	day	10	27	0.865
HFD	day	10	27	0.421666667
HFD	day	10	27	1.315
HFD	day	10	27	0.991666667
HFD	day	10	27	0.065
HFD	day	10	27	4.678333333
HFD	day	10	27	0.99
HFD	day	10	27	0.641666667
HFD	day	10	27	0.755
HFD	day	10	27	0.338333333
HFD	day	10	27	0.506666667
HFD	day	10	27	0.131666667
HFD	day	10	27	1.983333333
HFD	day	10	27	2.055
HFD	day	10	27	1.065
HFD	day	10	27	0.811666667
HFD	day	10	27	0.468333333
HFD	day	10	27	0.138333333
HFD	day	10	27	0.226666667
HFD	day	10	27	0.033333333
HFD	day	10	27	1.713333333
HFD	day	10	27	0.816666667
HFD	day	10	27	0.136666667
HFD	day	10	27	1.593333333
HFD	day	10	27	0.433333333
HFD	day	10	27	2.406666667
HFD	day	10	27	0.806666667
HFD	day	10	27	0.055
HFD	day	10	27	0.641666667
HFD	day	10	27	1.166666667
HFD	day	10	27	0.768333333
HFD	day	10	27	0.783333333
HFD	day	10	27	2.056666667
HFD	day	10	27	0.571666667
HFD	day	10	27	2.321666667
HFD	day	10	27	0.29
HFD	day	10	27	0.128333333
HFD	day	10	27	0.25
HFD	day	10	27	0.445
HFD	day	10	27	0.375
HFD	day	10	27	0.765
HFD	day	10	27	0.16
HFD	day	10	27	0.425
HFD	day	10	27	2.065
HFD	day	10	27	0.946666667
HFD	day	10	27	0.445
HFD	day	10	27	0.4
HFD	day	10	27	0.06
HFD	day	10	27	0.078333333
HFD	day	10	27	0.345
HFD	day	10	27	0.1
HFD	day	10	27	0.35
HFD	day	10	27	0.066666667
HFD	day	10	27	0.173333333
HFD	day	10	27	1.62
HFD	day	10	27	0.921666667
HFD	day	10	27	1.861666667
HFD	day	10	27	0.458333333
HFD	day	10	27	0.278333333
HFD	day	10	27	0.43
HFD	day	10	27	2.341666667
HFD	day	11	14	0.9173913
HFD	day	11	14	2.241025633
HFD	day	11	14	0.671666667
HFD	day	11	14	3.273333333
HFD	day	11	14	0.135
HFD	day	11	14	0.621666667
HFD	day	11	14	0.123188407
HFD	day	11	14	1.1463768
HFD	day	11	14	0.168333333
HFD	day	11	14	1.513333333
HFD	day	11	14	0.146666667
HFD	day	11	14	0.4768116
HFD	day	11	14	0.295652173
HFD	day	11	14	0.449275367
HFD	day	11	14	0.373913033
HFD	day	11	14	0.9478261
HFD	day	11	14	1.9463768
HFD	day	11	14	0.303333333
HFD	day	11	14	0.141666667
HFD	day	11	14	0.042028987
HFD	day	11	14	0.342029
HFD	day	11	14	1.4942029
HFD	day	11	14	0.633333333
HFD	day	11	14	0.47
HFD	day	11	14	1.118840567
HFD	day	11	14	3.539130333
HFD	day	11	14	1.204347833
HFD	day	11	14	1.486666667
HFD	day	11	14	1.141666667
HFD	day	11	14	2.016666667
HFD	day	11	14	3.523333333
HFD	day	11	14	1.966666667
HFD	day	11	14	1.303333333
HFD	day	11	14	1.148333333
HFD	day	11	14	0.4
HFD	day	11	14	0.18
HFD	day	11	14	1.996666667
HFD	day	11	14	0.698333333
HFD	day	11	14	3.328333333
HFD	day	11	14	0.935
HFD	day	11	14	2.64
HFD	day	11	14	2.018333333
HFD	day	11	14	0.235
HFD	day	11	14	0.308333333
HFD	day	11	14	0.215
HFD	day	11	14	0.405
HFD	day	11	14	0.435
HFD	day	11	14	1.261666667
HFD	day	11	14	0.845
HFD	day	11	14	0.295
HFD	day	11	14	1.831666667
HFD	day	11	14	0.066666667
HFD	day	11	14	0.206666667
HFD	day	11	14	1.686666667
HFD	day	11	14	0.508333333
HFD	day	11	14	0.471666667
HFD	day	11	14	0.095
HFD	day	11	14	0.496666667
HFD	day	11	14	0.215
HFD	day	11	14	0.895
HFD	day	11	14	0.168333333
HFD	night	12	19	1.143333333
HFD	night	12	19	2.713333333
HFD	night	12	19	1.891666667
HFD	night	12	19	0.316666667
HFD	night	12	19	2.305
HFD	night	12	19	0.861666667
HFD	night	12	19	2.698333333
HFD	night	12	19	2.121666667
HFD	night	12	19	0.923333333
HFD	night	12	19	0.956666667
HFD	night	13	20	0.515
HFD	night	13	20	1.55
HFD	night	13	20	0.585
HFD	night	13	20	3.501666667
HFD	night	13	20	2.261666667
HFD	night	13	20	1.27
HFD	night	13	20	0.348333333
HFD	night	13	20	1.156666667
HFD	night	13	20	3.918333333
HFD	night	13	20	1.315
HFD	night	13	20	0.926666667
HFD	night	13	20	0.343333333
HFD	night	13	20	0.425
HFD	night	13	20	0.573333333
HFD	night	13	20	0.048333333
HFD	night	13	20	0.996666667
HFD	night	13	20	0.701666667
HFD	night	13	20	1.476666667
HFD	night	13	20	0.021666667
HFD	night	13	20	0.48
HFD	night	13	20	0.698333333
HFD	night	13	20	0.203333333
HFD	night	13	20	2.936666667
HFD	night	13	20	0.16
HFD	night	13	20	0.698333333
HFD	night	13	20	1.118333333
HFD	night	13	20	0.39
HFD	night	13	20	0.936666667
HFD	night	13	20	0.191666667
HFD	night	13	20	2.295
HFD	night	13	20	1.48
HFD	night	13	20	0.861666667
HFD	night	13	20	0.23
HFD	night	13	20	0.613333333
HFD	night	13	20	1.358333333
HFD	night	13	20	0.08
HFD	night	13	20	0.7
HFD	night	13	20	1.535
HFD	night	13	20	0.551666667
HFD	night	13	20	0.24
HFD	night	13	20	0.983333333
HFD	night	14	21	1.178333333
HFD	night	14	21	0.533333333
HFD	night	14	21	1.883333333
HFD	night	14	21	0.078333333
HFD	night	14	21	0.645
HFD	night	14	21	0.323333333
HFD	night	14	21	2.168333333
HFD	night	14	21	1.716666667
HFD	night	14	21	0.278333333
HFD	night	14	21	0.611666667
HFD	night	14	21	0.291666667
HFD	night	14	21	0.54
HFD	night	14	21	1.09
HFD	night	14	21	0.048333333
HFD	night	14	21	1.04
HFD	night	15	21	0.251666667
HFD	night	15	21	1.395
HFD	night	15	21	0.93
HFD	night	15	21	0.225
HFD	night	15	21	1.638333333
HFD	night	15	21	0.628333333
HFD	night	15	21	0.511666667
HFD	night	15	21	0.481666667
HFD	night	15	21	0.588333333
HFD	night	15	21	1.878333333
HFD	night	15	21	0.708333333
HFD	night	15	21	0.068333333
HFD	night	15	21	0.69
HFD	night	15	21	0.5
HFD	night	15	21	0.4
HFD	night	15	21	1.346666667
HFD	night	15	21	5.078333333
HFD	night	15	21	1.028333333
HFD	night	15	21	0.048333333
HFD	night	15	21	0.8
HFD	night	15	21	0.713333333
HFD	night	15	21	1.75
HFD	night	15	21	0.566666667
HFD	night	15	21	2.043333333
HFD	night	15	21	2.025
HFD	night	15	21	0.15
HFD	night	15	21	0.061666667
HFD	night	15	21	0.695
HFD	night	15	21	0.498333333
HFD	night	15	21	0.165
HFD	night	15	21	0.625
HFD	night	15	21	0.875
HFD	night	15	21	0.093333333
HFD	night	15	21	0.793333333
HFD	night	15	21	0.053333333
HFD	night	15	21	0.418333333
HFD	night	15	21	1.844444433
HFD	night	15	21	0.21
HFD	night	15	21	0.266666667
HFD	night	15	21	0.428333333
HFD	night	15	21	2.066666667
HFD	night	15	21	1.061666667
HFD	night	15	21	1.131666667
HFD	night	15	21	1.426666667
HFD	night	15	21	0.873333333
HFD	night	15	21	2.061666667
HFD	night	15	21	0.765
HFD	night	15	21	0.858333333
HFD	night	15	21	0.76
HFD	night	15	21	0.136666667
HFD	night	15	21	0.636666667
HFD	night	15	21	0.136666667
HFD	night	15	21	0.43
HFD	night	15	21	0.773333333
HFD	night	15	21	0.89
HFD	night	15	21	1.235
HFD	night	15	21	0.8
HFD	night	15	21	0.936666667
HFD	night	15	21	0.725
HFD	night	15	21	0.093333333
HFD	night	15	21	0.528333333
HFD	night	15	21	0.545
HFD	night	15	21	0.751666667
HFD	night	15	21	0.695
HFD	night	15	21	0.743333333
HFD	night	15	21	1.176666667
HFD	night	15	21	3
HFD	night	15	21	1.326666667
HFD	night	15	21	0.985
HFD	night	15	21	1.341666667
HFD	night	15	21	1.218333333
HFD	night	15	21	2.343333333
HFD	night	15	21	0.198333333
HFD	night	15	21	0.523333333
HFD	night	15	21	0.078333333
HFD	night	15	21	0.443333333
HFD	night	15	21	0.418333333
HFD	night	15	21	0.588333333
HFD	night	15	21	1.843333333
HFD	night	15	21	2.36
HFD	night	15	21	0.841666667
HFD	night	15	21	0.19
HFD	night	15	21	1.245
HFD	night	15	21	0.231666667
HFD	night	15	21	0.87
HFD	night	15	21	0.493333333
HFD	night	16	24	0.11
HFD	night	16	24	0.093333333
HFD	night	16	24	0.573333333
HFD	night	16	24	0.425
HFD	night	16	24	0.705
HFD	night	16	24	2.478333333
HFD	night	16	24	0.1
HFD	night	16	24	1.806666667
HFD	night	16	24	3.556666667
HFD	night	16	24	0.163333333
HFD	night	16	24	0.306666667
