# Supplementary material for: High-Fat-Diet-Evoked Disruption of the Rat Dorsomedial Hypothalamic Clock Can Be Prevented by Restricted Nighttime Feeding
Source: Nutrients. 2022 Nov 26;14(23):5034. doi: 10.3390/nu14235034 (PMC9735604; doi:10.3390/nu14235034)
Supplement: Supplementary file 1 [file nutrients-14-05034-s001.zip › Table S5.xlsx]

## Sheet: Table S5
diet	protocol	rat	rhythmic	peaktime [h]	firing rate at ZT6 [Hz]	max firing rate [Hz]
HFD	ad libitum	1	NO	-	2.554796
HFD	ad libitum	1	YES	18.33333333	0.021005	0.756468
HFD	ad libitum	1	NO	-	3.401837
HFD	ad libitum	1	NO	-	0.958933
HFD	ad libitum	1	YES	8.666666667	1.081567	2.45419
HFD	ad libitum	1	YES	16.33333333	0.005767	1.097851
HFD	ad libitum	1	YES	24.33333333	1.331307	2.24397
HFD	ad libitum	1	NO	-	4.379719
HFD	ad libitum	1	YES	22	0.082746	0.504379
HFD	ad libitum	1	YES	19.33333333	0	0.367174
HFD	ad libitum	1	NO	-	1.866906
HFD	ad libitum	1	YES	20.83333333	1.744406	1.947953
HFD	ad libitum	1	NO	-	0.622319
HFD	ad libitum	1	YES	19.83333333	1.29084	0.193856
HFD	ad libitum	1	YES	18	0.045514	2.09441
HFD	ad libitum	1	NO	-	3.490555
HFD	ad libitum	1	YES	21.66666667	1.134626	0.662893
HFD	ad libitum	1	NO	-	0.880905
HFD	ad libitum	1	YES	24	0.001156	0.922715
HFD	ad libitum	1	YES	18.66666667	0.373645	0.477685
HFD	ad libitum	1	YES	24.83333333	0	2.355658
HFD	ad libitum	1	YES	20.66666667	0.049791	0.553259
HFD	ad libitum	1	YES	11.33333333	0.225121	0.44621
HFD	ad libitum	1	YES	16.33333333	1.150877	2.321898
HFD	ad libitum	1	YES	10.66666667	0.748244	1.196544
HFD	ad libitum	1	NO	-	1.874442
HFD	ad libitum	1	YES	27.33333333	1.040097	1.492866
HFD	ad libitum	1	YES	14	1.801414	3.156379
HFD	ad libitum	1	YES	23.5	0.003138	0.693655
HFD	ad libitum	1	YES	22.66666667	0	1.844602
HFD	ad libitum	1	NO	-	2.902391
HFD	ad libitum	1	YES	19.83333333	0	0.87285
HFD	ad libitum	1	YES	12.66666667	0.403883	0.724728
HFD	ad libitum	1	NO	-	3.203123
HFD	ad libitum	1	NO	-	1.591049
HFD	ad libitum	1	NO	-	2.730247
HFD	ad libitum	1	YES	22.16666667	0.604162	1.606484
HFD	ad libitum	1	YES	20.66666667	1.161537	1.412562
HFD	ad libitum	1	YES	26.83333333	1.667158	2.591738
HFD	ad libitum	1	YES	21.33333333	0.557675	0.595728
HFD	ad libitum	1	YES	16.66666667	0.870256	1.572935
HFD	ad libitum	1	NO	-	3.303253
HFD	ad libitum	1	YES	17	0.559681	0.954629
HFD	ad libitum	1	YES	9.333333333	0.03491	0.618453
HFD	ad libitum	1	YES	23.33333333	0.621836	0.864491
HFD	ad libitum	1	YES	12.66666667	1.576741	2.433328
HFD	ad libitum	1	NO	-	0.349254
HFD	ad libitum	1	NO	-	0.816244
HFD	ad libitum	1	NO	-	1.186164
HFD	ad libitum	1	YES	14.16666667	0.793406	1.615314
HFD	ad libitum	1	YES	16.33333333	0.523583	0.35174
HFD	ad libitum	1	NO	-	0.852299
HFD	ad libitum	1	NO	-	0.16085
HFD	ad libitum	1	YES	16.33333333	0.407484	0.832028
HFD	ad libitum	1	NO	-	2.676679
HFD	ad libitum	1	YES	12.66666667	0.088134	1.71759
HFD	ad libitum	1	YES	14.5	0.817181	1.484148
HFD	ad libitum	1	YES	16.16666667	2.106057	2.662854
HFD	ad libitum	1	YES	15	1.053298	1.456979
HFD	ad libitum	1	YES	14.5	0	1.430857
HFD	ad libitum	1	NO	-	0.721533
HFD	ad libitum	1	YES	8.5	0.755794	1.298301
HFD	ad libitum	1	YES	17.16666667	0.034666	1.760707
HFD	ad libitum	1	YES	12.5	0.346721	0.861963
HFD	ad libitum	1	YES	13.33333333	0.448309	1.032855
HFD	ad libitum	1	YES	15.66666667	0.77112	3.049094
HFD	ad libitum	1	YES	17.33333333	0.272882	1.793672
HFD	ad libitum	1	NO	-	1.647257
HFD	ad libitum	1	YES	19.5	0.583079	1.362268
HFD	ad libitum	1	YES	16.16666667	0.02498	0.24564
HFD	ad libitum	1	YES	21.33333333	1.044906	2.976453
HFD	ad libitum	1	YES	20.5	0.14115	0.669608
CD	ad libitum	2	NO	-	0.206023
CD	ad libitum	2	NO	-	2.079136
CD	ad libitum	2	NO	-	0.481723
CD	ad libitum	2	YES	17.83333333	2.165287	1.017226
CD	ad libitum	2	NO	-	0.541951
CD	ad libitum	2	NO	-	0.232009
CD	ad libitum	2	NO	-	1.87089
CD	ad libitum	2	YES	20.66666667	0.686266	0.658436
CD	ad libitum	2	YES	14.5	1.116347	1.428288
CD	ad libitum	2	YES	22	0.656857	3.477205
CD	ad libitum	2	YES	5.5	0.656857	0.703394
CD	ad libitum	2	NO	-	2.619942
CD	ad libitum	2	YES	10	0.95621	1.46517
CD	ad libitum	2	NO	-	2.45971
CD	ad libitum	2	YES	6.166666667	1.836913	1.836913
CD	ad libitum	2	NO	-	1.652938
CD	ad libitum	2	YES	17.33333333	1.282069	0.47826
CD	ad libitum	2	YES	9.666666667	0.014996	0.159171
CD	ad libitum	2	YES	13.66666667	0.465361	0.867679
CD	ad libitum	2	NO	-	0.951897
CD	ad libitum	2	YES	20.16666667	0.419616	0.499613
CD	ad libitum	2	NO	-	2.607346
CD	ad libitum	2	YES	14.16666667	0.022895	0.65025
CD	ad libitum	2	YES	13.66666667	0.531649	1.412284
CD	ad libitum	2	YES	16	0.940184	0.790908
CD	ad libitum	2	YES	10.33333333	0.466164	0.774669
CD	ad libitum	2	YES	13	0.582381	1.677678
CD	ad libitum	2	YES	7.166666667	0.832805	0.90766
CD	ad libitum	2	NO	-	3.002028
CD	ad libitum	2	NO	-	0.473517
CD	ad libitum	2	YES	10.66666667	0.744199	1.229244
CD	ad libitum	2	NO	-	0.16245
CD	ad libitum	2	YES	6.5	0.748032	0.923734
CD	ad libitum	2	YES	18.5	0.525322	0.243476
CD	ad libitum	2	YES	18.66666667	0.074802	1.680684
CD	ad libitum	2	NO	-	1.185702
CD	ad libitum	2	YES	16.5	0.306273	0.683677
CD	ad libitum	2	NO	-	2.036039
CD	ad libitum	2	YES	12.16666667	0.365185	0.841703
CD	ad libitum	2	YES	14.33333333	0.131867	1.279254
CD	ad libitum	2	NO	-	0.552527
CD	ad libitum	2	YES	12.66666667	0.041721	0.506571
CD	ad libitum	2	YES	21.83333333	0.004202	0.518423
CD	ad libitum	2	NO	-	2.822458
CD	ad libitum	2	YES	15.5	0.219982	0.800771
CD	ad libitum	2	NO	-	1.222513
CD	ad libitum	2	YES	17	0.014689	3.009505
CD	ad libitum	2	YES	18.16666667	0.008804	0.42557
CD	ad libitum	2	YES	19.33333333	0.000254	1.589452
CD	ad libitum	2	NO	-	0.86334
CD	ad libitum	2	YES	18.16666667	0.014978	2.835202
CD	ad libitum	2	NO	-	0.179844
CD	ad libitum	2	YES	20.5	0.036303	0.200296
CD	ad libitum	2	YES	10.83333333	0.234233	0.630292
CD	ad libitum	2	YES	16.16666667	1.4704	0.947962
CD	ad libitum	2	YES	10	0.092821	0.253993
CD	ad libitum	2	YES	16.5	0.00695	0.153408
CD	ad libitum	2	YES	14	0.042732	0.411215
CD	ad libitum	2	NO	-	0.095499
CD	ad libitum	2	YES	13	0.693487	2.860475
CD	ad libitum	2	NO	-	2.347585
CD	ad libitum	2	YES	7.166666667	0.80961	0.908275
CD	ad libitum	2	YES	7.333333333	0.139322	0.200779
CD	ad libitum	2	YES	13.66666667	0	0.533338
CD	ad libitum	2	YES	18	0.069507	0.971645
CD	ad libitum	2	YES	14.66666667	0.054503	0.770933
CD	ad libitum	2	NO	-	1.190674
CD	ad libitum	2	YES	15.83333333	1.138878	1.472291
CD	ad libitum	2	YES	13.5	0.773565	1.795709
CD	ad libitum	2	NO	-	0.840116
CD	ad libitum	2	NO	-	0.999881
CD	ad libitum	2	YES	18.16666667	0.255331	1.167337
CD	ad libitum	2	NO	-	0.15539
CD	ad libitum	2	YES	18	0.539753	0.798898
CD	ad libitum	2	YES	16.83333333	0.117705	0.443627
CD	ad libitum	2	YES	10.66666667	0.400126	0.810692
CD	ad libitum	2	YES	14.16666667	1.108882	1.701272
CD	ad libitum	2	NO	-	0.917145
CD	ad libitum	2	NO	-	0.998708
CD	ad libitum	2	YES	23.33333333	0	0.727164
CD	ad libitum	2	YES	16.83333333	0.098126	1.00721
CD	ad libitum	2	YES	11	0.24377	0.466636
CD	ad libitum	2	YES	13.5	0.062887	1.556152
HFD	ad libitum	3	YES	10.16666667	0.361124	0.435942
HFD	ad libitum	3	YES	17.33333333	0.061747	0.745324
HFD	ad libitum	3	YES	27.83333333	0.311466	0.961861
HFD	ad libitum	3	YES	7	2.901918	3.073013
HFD	ad libitum	3	NO	-	2.926648
HFD	ad libitum	3	YES	24.16666667	0.017036	1.298317
HFD	ad libitum	3	NO	-	1.056872
HFD	ad libitum	3	YES	22.5	0.011215	0.497164
HFD	ad libitum	3	YES	20.5	0.083523	0.312149
HFD	ad libitum	3	YES	17.5	0.304577	0.699951
HFD	ad libitum	3	NO	-	0.830341
HFD	ad libitum	3	YES	23.16666667	0.083105	0.462873
HFD	ad libitum	3	YES	23.66666667	0.116413	0.828532
HFD	ad libitum	3	NO	-	0.298277
HFD	ad libitum	3	NO	-	0.707974
HFD	ad libitum	3	YES	18	0.204049	0.607615
HFD	ad libitum	3	NO	-	0.702853
HFD	ad libitum	3	NO	-	0.544982
HFD	ad libitum	3	YES	29	0.012581	0.937257
HFD	ad libitum	3	YES	22.5	0.519394	0.579126
HFD	ad libitum	3	YES	29.16666667	0.592074	1.11221
HFD	ad libitum	3	YES	15	0.709243	1.333486
HFD	ad libitum	3	NO	-	4.435086
HFD	ad libitum	3	YES	22.66666667	0.017215	0.089537
HFD	ad libitum	3	NO	-	3.112895
HFD	ad libitum	3	NO	-	11.200354
HFD	ad libitum	3	YES	14.83333333	0.018	1.496594
HFD	ad libitum	3	YES	15.16666667	0.011265	0.406699
HFD	ad libitum	3	NO	-	1.450451
HFD	ad libitum	3	YES	13	1.582984	1.823346
HFD	ad libitum	3	YES	8	1.864596	2.009842
HFD	ad libitum	3	YES	10	0.116111	0.834643
HFD	ad libitum	3	YES	11.66666667	0.259872	0.441607
HFD	ad libitum	3	NO	-	2.038926
HFD	ad libitum	3	NO	-	1.092573
HFD	ad libitum	3	NO	-	0.220412
HFD	ad libitum	3	NO	-	3.181488
HFD	ad libitum	3	NO	-	3.243324
HFD	ad libitum	3	YES	24.16666667	0.768082	0.442858
HFD	ad libitum	3	NO	-	0.720408
HFD	ad libitum	3	YES	13.33333333	0.364212	0.678605
HFD	ad libitum	3	NO	-	1.040156
HFD	ad libitum	3	YES	12.66666667	0.113151	0.318142
HFD	ad libitum	3	YES	21.66666667	1.180493	1.775908
HFD	ad libitum	3	YES	13.33333333	0.20605	1.026884
HFD	ad libitum	3	YES	23.66666667	1.376166	0.464981
HFD	ad libitum	3	NO	-	1.630374
HFD	ad libitum	3	YES	9.666666667	0.995017	1.22416
HFD	ad libitum	3	YES	11.66666667	0.267854	0.703344
HFD	ad libitum	3	NO	-	0.297581
HFD	ad libitum	3	YES	28.5	0.399799	0.235082
HFD	ad libitum	3	YES	33.83333333	2.829294	0.381231
HFD	ad libitum	3	NO	-	0.185705
HFD	ad libitum	3	NO	-	2.010053
HFD	ad libitum	3	YES	31.66666667	0.97016	0.287129
HFD	ad libitum	3	YES	13	0.054843	0.375744
HFD	ad libitum	3	YES	9.5	0.694734	1.206742
HFD	ad libitum	3	YES	17	1.34695	1.990712
HFD	ad libitum	4	NO	-	0.49702
HFD	ad libitum	4	YES	8	0.814094	1.254902
HFD	ad libitum	4	YES	16.83333333	1.052983	2.019239
HFD	ad libitum	4	NO	-	1.006789
HFD	ad libitum	4	YES	11.5	0.451627	0.849853
HFD	ad libitum	4	YES	11.33333333	1.513637	1.324345
HFD	ad libitum	4	YES	13.16666667	0.316494	0.599489
HFD	ad libitum	4	NO	-	0.308583
HFD	ad libitum	4	YES	7.333333333	0.948552	1.410396
HFD	ad libitum	4	NO	-	0.805239
HFD	ad libitum	4	YES	11.5	1.806772	2.347288
HFD	ad libitum	4	YES	17.16666667	2.20821	4.500898
HFD	ad libitum	4	NO	-	4.452581
HFD	ad libitum	4	YES	18.83333333	0.715787	2.402701
HFD	ad libitum	4	YES	18.5	0.2468	1.076077
HFD	ad libitum	4	YES	18.16666667	0.618497	0.31399
HFD	ad libitum	4	NO	-	1.482319
HFD	ad libitum	4	NO	-	1.538642
HFD	ad libitum	4	NO	-	0.376094
HFD	ad libitum	4	YES	14	0.067369	1.61227
HFD	ad libitum	4	NO	-	0.483776
HFD	ad libitum	4	YES	15.66666667	0.994033	1.271096
HFD	ad libitum	4	NO	-	1.730924
HFD	ad libitum	4	YES	13.33333333	0.162471	1.466584
HFD	ad libitum	4	YES	14.33333333	1.964599	4.444653
HFD	ad libitum	4	NO	-	1.230203
HFD	ad libitum	4	NO	-	1.143022
HFD	ad libitum	4	NO	-	1.15999
HFD	ad libitum	4	YES	9.5	0.233511	0.629533
HFD	ad libitum	4	YES	21.83333333	0.023091	0.962126
HFD	ad libitum	4	YES	17.5	0.014726	0.889715
HFD	ad libitum	4	YES	12.83333333	0.270248	0.786297
HFD	ad libitum	4	YES	16.5	0.095652	1.518457
HFD	ad libitum	4	YES	14.83333333	2.574089	5.018946
HFD	ad libitum	4	YES	11	0.913021	1.539261
HFD	ad libitum	4	NO	-	0.932998
HFD	ad libitum	4	YES	17.66666667	1.03485	2.132219
HFD	ad libitum	4	YES	15.5	0.027917	1.150927
HFD	ad libitum	4	YES	21.16666667	0.540467	3.132136
HFD	ad libitum	4	YES	20	0.014049	1.142972
HFD	ad libitum	4	NO	-	0.843426
HFD	ad libitum	4	YES	14.16666667	0.635267	0.355915
HFD	ad libitum	4	NO	-	0.544633
HFD	ad libitum	4	YES	20.83333333	2.464597	0.83753
HFD	ad libitum	4	YES	8.5	0.233176	0.705589
HFD	ad libitum	4	YES	6	3.303774	3.409494
HFD	ad libitum	4	NO	-	0.099824
HFD	ad libitum	4	YES	17.83333333	0.009116	0.991678
HFD	ad libitum	4	YES	14.66666667	0.283851	1.214178
HFD	ad libitum	4	YES	27	2.131741	0.540955
HFD	ad libitum	4	NO	-	0.321354
HFD	ad libitum	4	YES	10.66666667	0.09265	0.356748
HFD	ad libitum	4	YES	15.83333333	0.250364	0.595838
HFD	ad libitum	4	YES	10.16666667	1.351741	2.456772
HFD	ad libitum	4	NO	-	1.026316
HFD	ad libitum	4	YES	19.33333333	0.299637	0.566102
HFD	ad libitum	4	YES	18.33333333	0.025498	2.284439
HFD	ad libitum	4	NO	-	0.768196
HFD	ad libitum	4	NO	-	0.083967
HFD	ad libitum	4	NO	-	1.161959
HFD	ad libitum	4	YES	15.66666667	0.053882	0.782232
HFD	ad libitum	4	YES	20.66666667	0.019639	0.810585
HFD	ad libitum	4	YES	27	0.432208	0.502081
HFD	ad libitum	4	NO	-	0.066642
HFD	ad libitum	4	NO	-	1.475891
HFD	ad libitum	4	YES	18.66666667	0.040043	0.397447
HFD	ad libitum	4	YES	18.5	0.370777	0.396122
HFD	ad libitum	4	YES	16.16666667	0.114799	1.177854
HFD	ad libitum	4	YES	17	3.13202	3.054554
HFD	ad libitum	4	NO	-	1.016062
HFD	ad libitum	4	YES	19.5	1.184508	1.587768
HFD	ad libitum	4	YES	18.16666667	0.49547	1.294599
HFD	ad libitum	4	YES	23.16666667	0.002014	1.239795
HFD	ad libitum	4	NO	-	1.31188
HFD	ad libitum	4	NO	-	2.827198
HFD	ad libitum	4	NO	-	5.450884
CD	ad libitum	5	YES	18.16666667	0	0.926487
CD	ad libitum	5	NO	-	1.00397
CD	ad libitum	5	YES	9.333333333	1.298045	1.560396
CD	ad libitum	5	YES	29.16666667	0.011807	2.946251
CD	ad libitum	5	YES	18.16666667	0.298279	1.407893
CD	ad libitum	5	YES	13.16666667	1.474035	2.928883
CD	ad libitum	5	YES	13.33333333	0.606215	2.122962
CD	ad libitum	5	YES	9.666666667	0.726493	0.855915
CD	ad libitum	5	YES	10.16666667	0.079201	1.78486
CD	ad libitum	5	YES	11.33333333	0.441903	0.989536
CD	ad libitum	5	NO	-	0.543915
CD	ad libitum	5	YES	11.5	1.010612	1.483672
CD	ad libitum	5	YES	12	0.342981	0.701253
CD	ad libitum	5	YES	9.333333333	0.552852	3.947374
CD	ad libitum	5	NO	-	0.002924
CD	ad libitum	5	YES	22.16666667	0.032736	0.977822
CD	ad libitum	5	YES	20.5	0.012235	0.997988
CD	ad libitum	5	YES	14.66666667	0.125156	2.165141
CD	ad libitum	5	NO	-	0.248452
CD	ad libitum	5	NO	-	0.075341
CD	ad libitum	5	YES	14.66666667	0.196082	1.660831
CD	ad libitum	5	NO	-	0.579166
CD	ad libitum	5	YES	24	0.039326	0.631239
CD	ad libitum	5	YES	5.5	0.627352	0.641819
CD	ad libitum	5	YES	6	1.827503	1.845472
CD	ad libitum	5	NO	-	0.087993
CD	ad libitum	5	YES	5.333333333	0.39728	0.440834
CD	ad libitum	5	YES	14.33333333	0.17607	0.361947
CD	ad libitum	5	YES	15.5	0.421895	0.429273
CD	ad libitum	5	NO	-	1.178117
CD	ad libitum	5	YES	21.16666667	0.834336	0.547452
CD	ad libitum	5	YES	19.66666667	1.50471	1.844411
CD	ad libitum	5	YES	16.66666667	0.719838	1.948176
CD	ad libitum	6	YES	11	0.249428	0.39669
CD	ad libitum	6	YES	19.66666667	0.732419	0.226187
CD	ad libitum	6	NO	-	0.463762
CD	ad libitum	6	YES	7.833333333	0.868674	1.828913
CD	ad libitum	6	YES	16.16666667	0.147506	0.526785
CD	ad libitum	6	YES	14.66666667	0.589554	1.746895
CD	ad libitum	6	NO	-	0.907894
CD	ad libitum	6	YES	19	0.0000579	3.369057
CD	ad libitum	6	NO	-	0.689915
CD	ad libitum	6	NO	-	0.33346
CD	ad libitum	6	YES	15.83333333	0	3.450423
CD	ad libitum	6	YES	15.33333333	0.115224	0.614096
CD	ad libitum	6	YES	10.33333333	0.175284	1.24512
CD	ad libitum	6	YES	18.83333333	0.101633	0.965851
CD	ad libitum	6	NO	-	0.651767
CD	ad libitum	6	NO	-	0.203404
CD	ad libitum	6	YES	14.16666667	0.123507	0.557275
CD	ad libitum	6	NO	-	0.054644
CD	ad libitum	6	YES	14.16666667	0.795866	2.044459
CD	ad libitum	6	NO	-	0.277344
CD	ad libitum	6	YES	18.5	0.797785	3.686036
CD	ad libitum	6	YES	10.83333333	0.316057	0.941199
CD	ad libitum	6	YES	13.66666667	0.722816	0.311813
CD	ad libitum	6	YES	14.5	0.076243	3.165473
CD	ad libitum	6	YES	15.66666667	2.925579	2.986185
CD	ad libitum	6	NO	-	0.192372
CD	ad libitum	6	YES	12.83333333	0.064232	0.315307
CD	ad libitum	6	YES	8.333333333	0.304081	0.788436
CD	ad libitum	6	YES	15.16666667	0.00855	0.826665
CD	ad libitum	6	NO	-	0.222869
CD	ad libitum	6	YES	20.5	0.035932	0.386067
CD	ad libitum	6	YES	17.66666667	0.408854	0.719769
CD	ad libitum	6	YES	8.5	1.705263	2.039607
CD	ad libitum	6	YES	21.5	0.007889	0.196594
CD	ad libitum	6	YES	9.666666667	0.272665	0.655507
CD	ad libitum	6	YES	11.16666667	0.95382	1.334838
CD	ad libitum	6	YES	10.83333333	0.249208	0.665572
CD	ad libitum	6	YES	12	0.021244	0.529917
CD	ad libitum	6	YES	14	0.07135	0.83894
CD	ad libitum	6	YES	15.66666667	1.053493	0.225483
CD	ad libitum	6	YES	6.666666667	0.932177	1.230827
CD	ad libitum	6	YES	21.5	0.259652	2.501165
CD	ad libitum	6	YES	17.66666667	2.304383	3.064536
CD	ad libitum	6	YES	8.666666667	0.145814	0.532209
CD	ad libitum	6	YES	12.83333333	0.255004	0.450146
CD	ad libitum	6	YES	6.166666667	0.146918	0.15889
CD	ad libitum	6	YES	14.16666667	0	1.75259
CD	ad libitum	6	NO	-	0.202985
CD	ad libitum	6	YES	8.333333333	0.812057	0.946365
CD	ad libitum	6	NO	-	3.34389
CD	ad libitum	6	YES	12.16666667	1.253186	1.925149
CD	ad libitum	6	YES	22.33333333	1.649446	1.32404
CD	ad libitum	6	YES	21.5	0	0.200946
CD	ad libitum	6	YES	12.33333333	0.076155	1.008736
CD	ad libitum	6	YES	16.5	0.226802	4.00583
CD	ad libitum	6	YES	16.33333333	0.159848	0.679299
CD	ad libitum	6	NO	-	0.320971
CD	ad libitum	6	YES	16.66666667	0.126798	0.29471
CD	ad libitum	6	YES	18.16666667	0.024027	1.217546
CD	ad libitum	6	YES	23	0.00367	2.050471
CD	ad libitum	6	YES	13.33333333	3.299289	4.10796
CD	ad libitum	6	YES	15.33333333	0	0.185504
CD	ad libitum	6	NO	-	0.570374
CD	ad libitum	6	NO	-	0.364048
CD	ad libitum	6	YES	7.833333333	0.330651	0.520378
CD	ad libitum	6	YES	14.5	0.131234	1.17893
CD	ad libitum	6	NO	-	0.213474
CD	ad libitum	6	NO	-	4.611839
CD	NF	7	YES	27.16666667	0	0.278306
CD	NF	7	YES	9.333333333	0.300928	0.356755
CD	NF	7	YES	12	0.392441	0.79669
CD	NF	7	YES	11.66666667	1.07084	2.296923
CD	NF	7	NO	-	1.024409
CD	NF	7	YES	8.333333333	0.977881	1.177853
CD	NF	7	NO	-	0.952745
CD	NF	7	NO	-	3.23788
CD	NF	7	YES	13.5	1.183696	1.158634
CD	NF	7	YES	30.66666667	0.204135	0.403811
CD	NF	7	YES	8.333333333	0.458519	1.589505
CD	NF	7	YES	11.33333333	0.55908	0.936004
CD	NF	7	NO	-	0.466625
CD	NF	7	NO	-	0.822216
CD	NF	7	NO	-	0.064752
CD	NF	7	YES	15	0.488771	0.155653
CD	NF	7	NO	-	2.995951
CD	NF	7	NO	-	0.081851
CD	NF	7	NO	-	0.175841
CD	NF	7	YES	10.33333333	0.894358	1.326198
CD	NF	7	NO	-	0.993921
CD	NF	7	YES	17.66666667	0.890672	1.157095
CD	NF	7	NO	-	1.801556
CD	NF	7	NO	-	0.256821
CD	NF	7	YES	11.83333333	0.586841	0.5393
CD	NF	7	NO	-	0.230056
CD	NF	7	NO	-	0.890135
CD	NF	7	NO	-	0.865326
CD	NF	7	YES	8.166666667	0.811637	1.173316
CD	NF	7	YES	9.666666667	0.494412	1.055883
CD	NF	7	NO	-	2.098717
CD	NF	7	NO	-	0.748899
CD	NF	7	YES	19.33333333	0.183805	0.586321
CD	NF	7	NO	-	1.09302
CD	NF	7	NO	-	0.099556
CD	NF	7	YES	18.5	1.278364	2.459972
CD	NF	7	YES	16.16666667	0.021555	1.17308
CD	NF	7	NO	-	1.226227
CD	NF	7	YES	12.66666667	0.074352	0.613964
CD	NF	7	NO	-	2.610822
CD	NF	7	NO	-	0.115902
CD	NF	7	NO	-	0.237792
CD	NF	7	YES	13.83333333	0.065565	1.196465
CD	NF	7	NO	-	0.246551
CD	NF	7	NO	-	0.136747
CD	NF	7	YES	12.5	1.283123	2.461396
CD	NF	7	YES	12.83333333	0.334293	0.943728
CD	NF	7	NO	-	1.342896
CD	NF	7	YES	10.66666667	1.373025	1.934733
CD	NF	7	NO	-	0.985211
CD	NF	7	NO	-	0.055687
CD	NF	7	YES	13.83333333	0.199084	0.778342
CD	NF	7	YES	28.83333333	0.031221	0.286922
CD	NF	7	YES	5.166666667	1.245115	1.624815
CD	NF	7	YES	14.33333333	0.141065	0.997164
CD	NF	7	NO	-	0.887354
CD	NF	7	NO	-	0.425907
CD	NF	7	YES	11.33333333	0.798096	1.569435
CD	NF	7	NO	-	1.444304
CD	NF	7	NO	-	1.352908
CD	NF	7	NO	-	0.809226
CD	NF	7	YES	4	0.121794	0.279621
CD	NF	7	YES	13.16666667	0.711491	1.364765
CD	NF	7	NO	-	1.444169
CD	NF	7	YES	12	1.085041	1.370413
CD	NF	7	YES	10.83333333	0.637328	1.254258
CD	NF	7	NO	-	1.091828
CD	NF	7	NO	-	0.73593
CD	NF	7	NO	-	1.094799
CD	NF	7	YES	15.83333333	0.260752	0.695665
CD	NF	7	YES	14	0.573937	1.365494
CD	NF	7	NO	-	0.1911
CD	NF	7	NO	-	0.426541
CD	NF	7	YES	14	0.226395	0.425356
CD	NF	7	NO	-	0.079724
CD	NF	7	NO	-	1.824328
CD	NF	7	YES	12.33333333	0.115948	0.517182
CD	NF	7	YES	13.66666667	0.101061	0.733663
CD	NF	7	YES	14.16666667	0.455854	0.48423
CD	NF	7	YES	28.66666667	0	0.202276
CD	NF	7	NO	-	0.232203
CD	NF	7	YES	14	0.327919	0.892345
CD	NF	7	YES	20.66666667	0.046267	0.696909
CD	NF	7	YES	9.333333333	0.288123	0.460352
CD	NF	7	YES	16.83333333	1.216063	3.279936
CD	NF	7	NO	-	2.744205
CD	NF	7	NO	-	0.40303
CD	NF	7	YES	12.5	0.109226	0.722485
CD	NF	7	YES	12	0.309119	0.565993
CD	NF	7	NO	-	0
CD	NF	7	YES	13.83333333	0.258165	0.852789
CD	NF	7	NO	-	0
CD	NF	8	YES	22.5	0.00934	3.181836
CD	NF	8	NO	-	0.716087
CD	NF	8	YES	26	0.272855	1.820781
CD	NF	8	NO	-	0.174583
CD	NF	8	NO	-	0.440917
CD	NF	8	YES	26.16666667	0.877003	0.218244
CD	NF	8	NO	-	0.071588
CD	NF	8	YES	14	0.016879	0.39256
CD	NF	8	YES	5.666666667	0.148686	0.181439
CD	NF	8	YES	4	0.933932	1.13646
CD	NF	8	NO	-	0.690793
CD	NF	8	NO	-	3.736642
CD	NF	8	NO	-	0.292183
CD	NF	8	YES	16.5	0.192176	0.782977
CD	NF	8	YES	14.83333333	0.050396	0.669123
CD	NF	8	YES	30.33333333	0.272045	0.810577
CD	NF	8	YES	27.16666667	0.134358	0.37825
CD	NF	8	NO	-	0.128682
CD	NF	8	NO	-	0.039541
CD	NF	8	YES	18.83333333	0.169058	0.523613
CD	NF	8	NO	-	0.429782
CD	NF	8	NO	-	0.806671
CD	NF	8	NO	-	0.352132
CD	NF	8	NO	-	0.690945
CD	NF	8	YES	14.66666667	1.073922	2.067282
CD	NF	8	YES	6.333333333	2.070286	2.070286
CD	NF	8	NO	-	0.968028
CD	NF	8	YES	26.33333333	0.781647	2.605865
CD	NF	8	NO	-	0.046021
CD	NF	8	YES	19	0.026357	0.373211
CD	NF	8	NO	-	0.430689
CD	NF	8	NO	-	0.38271
CD	NF	8	NO	-	0.426741
CD	NF	8	NO	-	1.092335
CD	NF	8	NO	-	0.721054
CD	NF	8	NO	-	0.03656
CD	NF	8	YES	15.33333333	0.397031	0.714388
CD	NF	8	NO	-	0.461041
CD	NF	8	YES	17.16666667	0.00178	0.501556
CD	NF	8	NO	-	0.520269
CD	NF	8	NO	-	0.957229
CD	NF	8	NO	-	0.031188
CD	NF	8	NO	-	1.186318
CD	NF	8	YES	8.5	0.517796	1.013695
CD	NF	8	NO	-	0.084321
CD	NF	8	YES	13.16666667	0.570832	1.25986
CD	NF	8	YES	10.5	0.702647	1.075032
CD	NF	8	YES	13	0.156653	0.724764
CD	NF	8	NO	-	1.346318
CD	NF	8	NO	-	0.468411
CD	NF	8	NO	-	0.405477
CD	NF	8	NO	-	0.436028
CD	NF	8	YES	13.33333333	0.154153	1.055911
CD	NF	8	NO	-	1.140062
CD	NF	8	NO	-	0
CD	NF	8	NO	-	3.272798
CD	NF	8	YES	23.5	0.31021	0.448983
CD	NF	8	NO	-	2.073696
CD	NF	8	YES	18.83333333	0.026597	1.077761
CD	NF	8	NO	-	1.021325
CD	NF	8	YES	19.66666667	0.039432	0.378073
CD	NF	8	NO	-	0.773707
CD	NF	8	YES	12.5	0.654167	1.090253
CD	NF	8	NO	-	0.836168
CD	NF	8	YES	23.5	0.395033	1.218729
CD	NF	8	NO	-	3.760666
CD	NF	8	NO	-	4.501286
CD	NF	8	NO	-	1.550194
CD	NF	8	NO	-	2.561631
CD	NF	8	NO	-	0.591144
CD	NF	8	NO	-	2.261174
CD	NF	8	NO	-	0.914548
CD	NF	8	NO	-	1.759072
CD	NF	8	NO	-	1.103856
CD	NF	8	YES	24.33333333	0.021405	0.254054
CD	NF	8	YES	27.83333333	0.668295	0.330525
CD	NF	8	YES	24.16666667	0.15129	0.156234
CD	NF	8	YES	12.5	0.887017	0.80425
CD	NF	8	NO	-	0.639804
CD	NF	8	NO	-	0.231656
CD	NF	8	NO	-	0.550284
CD	NF	8	YES	28.16666667	0.04448	0.205207
CD	NF	8	NO	-	0.412067
CD	NF	8	YES	13.33333333	0.213743	0.598857
CD	NF	8	NO	-	1.120744
CD	NF	8	YES	23.16666667	1.302203	1.599198
CD	NF	8	YES	11.66666667	0.435909	1.388921
CD	NF	8	NO	-	2.155454
CD	NF	8	NO	-	1.020195
CD	NF	8	YES	17.33333333	1.087708	0.957051
CD	NF	8	YES	8.5	3.526155	3.783544
CD	NF	8	YES	13	0.487132	0.80916
CD	NF	9	YES	18.83333333	0.365255	0.801635
CD	NF	9	NO	-	0.01338
CD	NF	9	NO	-	1.557813
CD	NF	9	NO	-	0.410729
CD	NF	9	YES	22	0.035612	0.555931
CD	NF	9	NO	-	2.12565
CD	NF	9	YES	16.83333333	0.374543	0.810346
CD	NF	9	NO	-	0.00164
CD	NF	9	YES	5.333333333	0.54948	0.650322
CD	NF	9	YES	18.16666667	0.189666	0.472827
CD	NF	9	YES	20.66666667	0	0.521045
CD	NF	9	NO	-	0.571013
CD	NF	9	NO	-	0.017411
CD	NF	9	YES	12.83333333	0.021357	0.341279
CD	NF	9	NO	-	3.555918
CD	NF	9	YES	14.5	0.07367	0.330346
CD	NF	9	YES	13.83333333	0.170654	0.635377
CD	NF	9	NO	-	0.361058
CD	NF	9	NO	-	0.633257
CD	NF	9	YES	15.5	0.347514	2.783207
CD	NF	9	NO	-	1.571508
CD	NF	9	NO	-	0.075846
CD	NF	9	NO	-	1.035232
CD	NF	9	NO	-	0.39636
CD	NF	9	NO	-	0.936043
CD	NF	9	YES	7.833333333	0.982308	1.741358
CD	NF	9	NO	-	0.835827
CD	NF	9	NO	-	1.298937
CD	NF	9	NO	-	0.116284
CD	NF	9	YES	15.33333333	0.2345	1.146966
CD	NF	9	NO	-	0.469309
CD	NF	9	YES	9.666666667	0.174156	0.349616
CD	NF	9	NO	-	1.295148
CD	NF	9	YES	11.16666667	0.192357	0.235551
CD	NF	9	YES	18.5	0.017371	1.199003
CD	NF	9	YES	21.33333333	0.015717	0.662357
CD	NF	9	NO	-	1.256242
CD	NF	9	NO	-	1.090924
CD	NF	9	YES	29.16666667	0.01298	3.282427
CD	NF	9	YES	21.5	0.513772	1.606012
CD	NF	9	NO	-	0.019156
CD	NF	9	YES	14.33333333	0.075268	0.83856
CD	NF	9	YES	20.83333333	0.425505	0.675522
CD	NF	9	NO	-	0.0000579009
CD	NF	9	YES	20	0.213376	0.547501
CD	NF	9	YES	21.16666667	0.396979	0.666515
CD	NF	9	NO	-	0.02847
CD	NF	9	NO	-	2.427471
CD	NF	9	YES	10.66666667	2.120709	2.908368
CD	NF	9	NO	-	0.145754
CD	NF	9	YES	9.666666667	1.117545	1.390205
CD	NF	9	YES	20.16666667	1.637637	0.858909
CD	NF	9	YES	18.33333333	0.016051	1.189217
CD	NF	9	YES	9.833333333	0.422052	1.507019
CD	NF	9	YES	15	0.11808	0.848094
CD	NF	9	YES	21.83333333	0.002014	1.406613
CD	NF	9	NO	-	0.003728
CD	NF	9	NO	-	0.356086
CD	NF	9	YES	12.33333333	0.181837	0.515078
CD	NF	9	YES	16.66666667	0.152238	2.949137
CD	NF	9	NO	-	0.703516
CD	NF	9	NO	-	0.204937
CD	NF	9	YES	13.83333333	0.504243	0.940633
CD	NF	9	YES	17	0	0.250414
CD	NF	9	NO	-	0.304155
CD	NF	9	NO	-	0.3132
CD	NF	9	NO	-	0.00767
CD	NF	9	YES	13.33333333	0.15947	1.389235
CD	NF	9	NO	-	4.872618
CD	NF	9	NO	-	0.08189
CD	NF	9	NO	-	0.741683
CD	NF	9	YES	13.66666667	0.538049	0.759384
CD	NF	9	YES	13.83333333	0.007853	2.610892
CD	NF	9	NO	-	1.088073
CD	NF	9	YES	15.83333333	0.014291	0.636639
CD	NF	9	NO	-	0.333745
CD	NF	9	YES	13.66666667	0.042785	0.820716
CD	NF	9	YES	21	0.00334	1.403392
CD	NF	9	YES	8.166666667	5.338422	5.413408
CD	NF	9	YES	14.16666667	0.163635	0.978626
CD	NF	9	NO	-	0.013863
CD	NF	9	NO	-	0.411757
CD	NF	9	NO	-	0.255809
CD	NF	10	NO	-	2.591173
CD	NF	10	NO	-	0.377944
CD	NF	10	YES	20.33333333	0.299236	2.109746
CD	NF	10	YES	20.16666667	0.13218	1.062294
CD	NF	10	NO	-	0.565076
CD	NF	10	NO	-	0.54338
CD	NF	10	NO	-	0.697352
CD	NF	10	NO	-	2.335994
CD	NF	10	YES	16.5	0.11506	0.554552
CD	NF	10	YES	9.333333333	0.354092	0.629967
CD	NF	10	NO	-	1.015244
CD	NF	10	NO	-	0.302817
CD	NF	10	YES	15.83333333	0.10577	0.616734
CD	NF	10	NO	-	0.469885
CD	NF	10	NO	-	0.008699
CD	NF	10	NO	-	0.035156
CD	NF	10	YES	17.5	0.198105	0.913503
CD	NF	10	YES	21.5	0.021676	0.657264
CD	NF	10	YES	18.66666667	0.134664	2.53394
CD	NF	10	YES	8.833333333	2.591752	2.631539
CD	NF	10	NO	-	1.779989
CD	NF	10	NO	-	0.251208
CD	NF	10	NO	-	0.672288
CD	NF	10	NO	-	0.611259
CD	NF	10	NO	-	0.917321
CD	NF	10	YES	22.33333333	0.088771	1.679315
CD	NF	10	NO	-	2.101101
CD	NF	10	NO	-	0.909503
CD	NF	10	NO	-	0.04428
CD	NF	10	YES	18.66666667	0.024173	1.376576
CD	NF	10	YES	8.333333333	0.895231	0.974836
CD	NF	10	YES	20	0.007089	1.089621
CD	NF	10	YES	23.66666667	0.456457	0.338623
CD	NF	10	YES	16.83333333	0.057849	0.425827
CD	NF	10	NO	-	0.0062
CD	NF	10	NO	-	0.339265
CD	NF	10	NO	-	1.19994
CD	NF	10	YES	17.5	0.044378	0.339777
CD	NF	10	NO	-	0.426171
CD	NF	10	YES	7.166666667	0.415076	0.518536
CD	NF	10	NO	-	0.345009
CD	NF	10	YES	18.16666667	0.570478	0.99465
CD	NF	10	NO	-	0.411238
CD	NF	10	YES	25.33333333	0.002371	0.483852
CD	NF	10	YES	16	0.180767	0.257839
CD	NF	10	YES	9.5	0.068988	0.418221
CD	NF	10	YES	9.166666667	0.723489	1.099983
CD	NF	10	YES	17	3.559174	6.43494
CD	NF	10	YES	13	2.05477	3.421719
CD	NF	10	YES	23.16666667	0.073037	1.793272
CD	NF	10	NO	-	1.171235
CD	NF	10	YES	25.5	0.093299	0.452721
CD	NF	10	NO	-	0.745399
CD	NF	10	YES	11.25	0.732282	0.927305
CD	NF	10	YES	10.5	0.808713	2.203636
CD	NF	10	YES	8.333333333	0.354589	0.393756
CD	NF	10	YES	18.5	0	0.999709
CD	NF	10	NO	-	0.335838
CD	NF	10	YES	16.33333333	0.055347	0.260384
CD	NF	10	NO	-	1.718292
CD	NF	10	YES	16.16666667	0.615421	1.743186
CD	NF	10	YES	31.83333333	0.406657	0.909744
CD	NF	10	NO	-	0.002808
CD	NF	10	YES	11.16666667	0.389749	0.493345
CD	NF	10	NO	-	0.706797
CD	NF	10	YES	16.5	0.516573	1.175384
CD	NF	10	YES	10.83333333	1.448152	1.697177
CD	NF	10	NO	-	0.578037
CD	NF	10	YES	12.83333333	1.094265	1.229717
CD	NF	10	YES	15.83333333	0.169057	0.394774
CD	NF	10	YES	13.33333333	0.123123	0.518271
CD	NF	10	YES	12.66666667	0.310283	0.877383
CD	NF	10	NO	-	0.056453
CD	NF	10	YES	16.33333333	0.743958	1.985536
CD	NF	10	YES	22.66666667	0.002071	3.101785
CD	NF	10	YES	4.166666667	0.007412	0.330398
CD	NF	10	YES	22.33333333	0	1.080036
CD	NF	10	YES	19.83333333	0.032965	1.135145
CD	NF	10	NO	-	0.033175
CD	NF	10	YES	14.5	0.681397	1.511894
CD	NF	10	NO	-	0.200006
CD	NF	10	NO	-	0.496988
CD	NF	10	YES	14	0.494968	0.455844
CD	NF	10	NO	-	1.742108
CD	NF	10	YES	19.33333333	0.333574	0.551494
CD	NF	10	YES	10.5	0.053074	0.268648
CD	NF	10	NO	-	0.959323
CD	NF	10	YES	10.33333333	1.132394	1.447209
CD	NF	10	NO	-	1.061218
CD	NF	10	YES	14.33333333	0.351372	1.459774
CD	NF	10	YES	10.83333333	0.181886	0.467713
CD	NF	10	YES	13.33333333	0.263221	0.687998
HFD	NF	11	YES	9.166666667	1.245179	1.576371
HFD	NF	11	YES	20.83333333	0.014394	0.577223
HFD	NF	11	NO	-	0.968923
HFD	NF	11	YES	16.33333333	0.903152	2.87244
HFD	NF	11	YES	9.833333333	0.827499	0.883075
HFD	NF	11	NO	-	3.113393
HFD	NF	11	NO	-	2.962198
HFD	NF	11	YES	9.333333333	2.205973	2.584525
HFD	NF	11	YES	16.66666667	1.445699	3.234163
HFD	NF	11	YES	21.66666667	1.029147	0.696434
HFD	NF	11	YES	29.66666667	0	0.52674
HFD	NF	11	YES	12.83333333	0.526163	0.695826
HFD	NF	11	YES	26.33333333	1.469366	0.582976
HFD	NF	11	YES	14	2.643213	1.182512
HFD	NF	11	YES	18.5	2.039785	1.90695
HFD	NF	11	YES	30.66666667	0.413955	1.947482
HFD	NF	11	YES	7.333333333	1.021425	1.155778
HFD	NF	11	YES	7.833333333	0.815886	0.931218
HFD	NF	11	NO	-	1.195484
HFD	NF	11	NO	-	1.258525
HFD	NF	11	YES	18.16666667	0.26098	1.569982
HFD	NF	11	YES	9.166666667	2.729305	2.963013
HFD	NF	11	NO	-	0.514986
HFD	NF	11	NO	-	0.98892
HFD	NF	11	NO	-	0.116485
HFD	NF	11	YES	27.33333333	0.896604	0.388181
HFD	NF	11	YES	13.66666667	0.012194	2.626675
HFD	NF	11	YES	7.333333333	3.346102	3.740429
HFD	NF	11	NO	-	2.970171
HFD	NF	11	NO	-	1.43011
HFD	NF	11	NO	-	0.891661
HFD	NF	11	YES	7.5	0.076565	0.30764
HFD	NF	11	NO	-	2.922129
HFD	NF	11	YES	29.16666667	0.03957	1.232968
HFD	NF	11	YES	27	0.000196	1.063875
HFD	NF	11	YES	13.16666667	0.302543	0.557281
HFD	NF	11	NO	-	0
HFD	NF	11	YES	25.66666667	0.003138	0.843388
HFD	NF	11	YES	19	0.10281	0.559407
HFD	NF	11	NO	-	4.002886
HFD	NF	11	YES	16	1.678421	2.744053
HFD	NF	11	YES	16.5	0.229762	1.811695
HFD	NF	11	YES	8.833333333	0.311847	0.671894
HFD	NF	11	YES	15.5	0.157929	0.495632
HFD	NF	11	YES	11.16666667	0.832414	0.595406
HFD	NF	11	YES	8	1.291697	1.495836
HFD	NF	11	NO	-	0.59067
HFD	NF	11	NO	-	0.232534
HFD	NF	11	YES	16.33333333	0.166293	0.192802
HFD	NF	11	YES	15.16666667	0.419173	0.595057
HFD	NF	11	YES	21.5	0.299838	0.449179
HFD	NF	11	NO	-	2.551962
HFD	NF	11	YES	13.83333333	0.207729	0.946875
HFD	NF	11	NO	-	0.932821
HFD	NF	11	YES	21.16666667	0.03649	0.850968
HFD	NF	11	NO	-	2.186569
HFD	NF	11	NO	-	2.080537
HFD	NF	11	YES	15.66666667	0.2418	1.772647
HFD	NF	11	YES	10.33333333	1.135851	1.37653
HFD	NF	11	NO	-	1.209737
HFD	NF	11	NO	-	1.264097
HFD	NF	11	NO	-	1.853988
HFD	NF	11	YES	15	0.34991	1.033842
HFD	NF	11	YES	11.33333333	0.039358	0.364237
HFD	NF	11	NO	-	0.676365
HFD	NF	11	YES	15.33333333	0.577144	1.122541
HFD	NF	11	NO	-	1.073807
HFD	NF	11	YES	10.66666667	0.387027	0.562734
HFD	NF	11	NO	-	1.651151
HFD	NF	11	YES	8	0.504481	0.710718
HFD	NF	11	NO	-	1.413893
HFD	NF	11	YES	15.5	0.779417	2.808086
HFD	NF	11	YES	8	1.415174	2.157425
HFD	NF	11	NO	-	0.097346
HFD	NF	11	NO	-	0.907189
HFD	NF	11	YES	12	0.082729	0.328379
HFD	NF	11	NO	-	1.669793
HFD	NF	11	YES	17.5	0.153808	1.490843
HFD	NF	11	NO	-	1.98352
HFD	NF	11	NO	-	0.903506
HFD	NF	11	NO	-	1.718637
HFD	NF	11	YES	29.33333333	0.055221	1.13338
HFD	NF	11	NO	-	2.390419
HFD	NF	11	NO	-	1.14565
HFD	NF	11	YES	14.33333333	0.149373	0.247127
HFD	NF	11	NO	-	2.427592
HFD	NF	11	NO	-	2.72428
HFD	NF	11	NO	-	0.163566
HFD	NF	11	YES	15.33333333	1.088487	0.810498
HFD	NF	11	NO	-	1.399459
HFD	NF	11	YES	25.83333333	0.018763	0.693238
HFD	NF	11	YES	29.83333333	0.239638	0.500589
HFD	NF	12	NO	-	1.326567
HFD	NF	12	YES	13.5	0.004744	1.237526
HFD	NF	12	YES	11.33333333	0.317557	1.011359
HFD	NF	12	YES	28.66666667	0	0.417529
HFD	NF	12	NO	-	1.319095
HFD	NF	12	YES	8.333333333	0.003192	0.356423
HFD	NF	12	NO	-	0
HFD	NF	12	YES	24	0.16322	0.7157
HFD	NF	12	NO	-	0.571801
HFD	NF	12	YES	23.66666667	0.254492	0.714987
HFD	NF	12	YES	15.83333333	0.072519	0.996405
HFD	NF	12	NO	-	1.001558
HFD	NF	12	YES	24.33333333	0.00943	1.365703
HFD	NF	12	YES	10.16666667	0.333185	0.543543
HFD	NF	12	NO	-	0.821529
HFD	NF	12	NO	-	1.482707
HFD	NF	12	YES	28.5	0.127046	0.270043
HFD	NF	12	NO	-	2.401437
HFD	NF	12	YES	12.66666667	0.781178	1.633265
HFD	NF	12	YES	27	0.029863	0.275111
HFD	NF	12	YES	14.66666667	0.292404	1.904897
HFD	NF	12	NO	-	0.127854
HFD	NF	12	YES	15	1.612528	1.186519
HFD	NF	12	YES	15.83333333	0.25901	1.893602
HFD	NF	12	YES	17.83333333	0.672169	2.196077
HFD	NF	12	YES	20.33333333	0.230186	0.572873
HFD	NF	12	YES	16.33333333	0.264579	2.820864
HFD	NF	12	YES	20.5	0.008952	3.959373
HFD	NF	12	NO	-	0.076824
HFD	NF	12	YES	14.66666667	0.689215	1.287647
HFD	NF	12	NO	-	0.241788
HFD	NF	12	YES	13.83333333	1.652074	2.390341
HFD	NF	12	YES	20	0.479475	0.993997
HFD	NF	12	NO	-	0.500367
HFD	NF	12	YES	17	0.26487	2.588861
HFD	NF	12	NO	-	0.876959
HFD	NF	12	YES	7	1.18877	1.204534
HFD	NF	12	YES	11	0.013986	0.382771
HFD	NF	12	NO	-	2.422938
HFD	NF	12	YES	19	0.08406	1.394428
HFD	NF	12	YES	16.16666667	0.143031	0.612035
HFD	NF	12	NO	-	2.655664
HFD	NF	12	YES	15.16666667	0.104903	0.143941
HFD	NF	12	YES	28.83333333	0.28902	1.389913
HFD	NF	12	YES	27.66666667	0.035081	1.484805
HFD	NF	12	YES	12	0.487306	1.749779
HFD	NF	12	NO	-	3.841931
HFD	NF	12	YES	11.16666667	1.223304	5.74646
HFD	NF	12	YES	19	0.100329	1.766593
HFD	NF	12	YES	8.833333333	8.765891	9.188237
HFD	NF	12	YES	13.33333333	0.837612	4.424502
HFD	NF	12	YES	11.66666667	0.037706	0.236939
HFD	NF	12	YES	25.83333333	0.1124	0.343929
HFD	NF	12	YES	12.83333333	1.022793	1.503447
HFD	NF	12	NO	-	0.310917
HFD	NF	12	NO	-	0.63344
HFD	NF	12	NO	-	0.347917
HFD	NF	12	YES	9.833333333	1.852328	1.937422
HFD	NF	12	YES	11	0.765391	1.643474
HFD	NF	12	YES	21	0.492669	0.107062
HFD	NF	12	NO	-	1.141276
HFD	NF	12	YES	17.66666667	0.502978	1.739866
HFD	NF	12	YES	11.33333333	1.671413	1.687766
HFD	NF	12	YES	8.833333333	0.709929	1.141249
HFD	NF	12	YES	9.333333333	1.217061	1.637595
HFD	NF	12	YES	15.66666667	0.009896	0.753243
HFD	NF	12	YES	19	0.031762	0.27739
HFD	NF	12	YES	19.16666667	1.194879	1.486448
HFD	NF	12	YES	5.833333333	4.050435	4.062162
HFD	NF	12	YES	24.5	0.015853	1.420641
HFD	NF	12	NO	-	0.387732
HFD	NF	12	YES	18	0.02134	0.629736
HFD	NF	12	YES	24.5	0	0.402964
HFD	NF	12	YES	12.33333333	0.797551	1.529417
HFD	NF	12	NO	-	0.003334
HFD	NF	12	YES	8	0.340423	0.340423
HFD	NF	12	YES	9.833333333	1.736229	3.005609
HFD	NF	12	YES	25.5	0.506782	0.172153
HFD	NF	12	YES	9.333333333	0.543547	1.028616
HFD	NF	12	YES	16.16666667	0.06492	1.108245
HFD	NF	12	NO	-	1.137712
HFD	NF	12	NO	-	2.068603
HFD	NF	12	NO	-	4.210325
HFD	NF	12	NO	-	1.233936
HFD	NF	12	NO	-	2.528914
HFD	NF	12	NO	-	0.42321
HFD	NF	12	NO	-	2.525258
HFD	NF	12	YES	9.5	0.549925	1.439185
HFD	NF	12	YES	23.83333333	0.559079	1.006168
HFD	NF	12	YES	7.666666667	1.815881	3.596875
HFD	NF	12	NO	-	1.414296
HFD	NF	12	NO	-	0.137348
HFD	NF	12	YES	12	0.490984	0.913364
HFD	NF	13	YES	16.33333333	0.294226	2.343707
HFD	NF	13	NO	-	0.147996
HFD	NF	13	YES	7.166666667	5.29987	5.744785
HFD	NF	13	YES	17.66666667	0.155077	0.45401
HFD	NF	13	YES	28.66666667	0.997146	0.548221
HFD	NF	13	YES	19.5	0.123262	0.514078
HFD	NF	13	NO	-	2.6422
HFD	NF	13	YES	27.5	0.413669	1.000284
HFD	NF	13	YES	15.16666667	0.295017	1.188358
HFD	NF	13	YES	17.33333333	0.041565	0.490998
HFD	NF	13	NO	-	0.461712
HFD	NF	13	YES	21.16666667	1.936162	1.11289
HFD	NF	13	NO	-	1.836758
HFD	NF	13	YES	20.33333333	1.640075	1.960976
HFD	NF	13	YES	14.5	0.2967	0.846454
HFD	NF	13	YES	30.66666667	0.009768	0.475047
HFD	NF	13	YES	19.83333333	0.10472	0.73558
HFD	NF	13	NO	-	0.316291
HFD	NF	13	NO	-	0.288946
HFD	NF	13	YES	12.33333333	0.84475	1.895132
HFD	NF	13	YES	24	1.37078	1.321026
HFD	NF	13	NO	-	0.75693
HFD	NF	13	YES	18.83333333	0.008384	0.512468
HFD	NF	13	YES	15	1.325875	1.573184
HFD	NF	13	YES	8.333333333	0.193142	0.25455
HFD	NF	13	NO	-	1.24765
HFD	NF	13	YES	14.66666667	0.342447	2.874995
HFD	NF	13	NO	-	1.931811
HFD	NF	13	YES	18.16666667	0.070243	1.35379
HFD	NF	13	NO	-	3.670916
HFD	NF	13	YES	10.83333333	0.926658	0.934734
HFD	NF	13	YES	13.33333333	0.122305	0.25231
HFD	NF	13	NO	-	0.521454
HFD	NF	13	YES	18.33333333	0.358822	1.846196
HFD	NF	13	YES	12.16666667	0.068229	0.20083
HFD	NF	13	NO	-	0.050983
HFD	NF	13	YES	7.166666667	1.670418	2.260264
HFD	NF	13	YES	16.5	0.202271	1.190153
HFD	NF	13	YES	23.66666667	0.056137	1.86764
HFD	NF	13	NO	-	0.172734
HFD	NF	13	YES	15.33333333	0.421623	2.159186
HFD	NF	13	YES	16.33333333	0.238172	0.704767
HFD	NF	13	NO	-	2.916356
HFD	NF	13	YES	30.5	1.240293	1.416285
HFD	NF	13	YES	17.66666667	0.435396	1.578396
HFD	NF	13	YES	15.83333333	0.060259	0.184304
HFD	NF	13	NO	-	1.564636
HFD	NF	13	YES	17.33333333	0.735478	2.041836
HFD	NF	13	NO	-	0.470653
HFD	NF	13	YES	24.33333333	0.008879	0.424402
HFD	NF	13	YES	19	0.017042	1.269999
HFD	NF	13	YES	12.83333333	0.170964	0.412466
HFD	NF	13	YES	17.16666667	0.714416	1.761732
HFD	NF	13	YES	26.16666667	0.727174	0.134226
HFD	NF	13	YES	15.33333333	1.553317	3.305407
HFD	NF	13	NO	-	0.98523
HFD	NF	13	YES	16.33333333	0.180273	1.807352
HFD	NF	13	NO	-	0.616231
HFD	NF	13	YES	23.16666667	0.23399	0.435826
HFD	NF	13	YES	18.5	0.052477	1.669902
HFD	NF	13	NO	-	0.380101
HFD	NF	13	NO	-	0.106042
HFD	NF	13	NO	-	3.673706
HFD	NF	13	YES	28.83333333	0.887791	0.621024
HFD	NF	13	NO	-	2.514082
HFD	NF	13	YES	27.16666667	0.383505	0.962106
HFD	NF	13	YES	16.83333333	0.099223	0.471741
HFD	NF	13	NO	-	1.219301
HFD	NF	13	YES	14.33333333	0.757078	2.482035
HFD	NF	13	YES	19.5	0	2.218947
HFD	NF	13	YES	11.16666667	0.299852	0.834262
HFD	NF	13	YES	26.33333333	0.002808	1.708435
HFD	NF	13	YES	14.66666667	1.161525	4.895389
HFD	NF	13	NO	-	1.365781
HFD	NF	13	YES	8.5	0.582314	0.928924
HFD	NF	13	NO	-	1.338295
HFD	NF	13	YES	9.166666667	0.142432	0.507749
HFD	NF	13	YES	13	0.866019	2.170595
HFD	NF	13	NO	-	0.756753
HFD	NF	13	NO	-	2.797079
HFD	NF	13	YES	16.5	1.043054	1.918024
HFD	NF	13	YES	14.33333333	0.312706	0.508313
HFD	NF	13	YES	19	0.057152	0.645733
HFD	NF	13	YES	19.66666667	1.248923	1.788761
HFD	NF	13	NO	-	1.755397
HFD	NF	13	NO	-	0.684104
HFD	NF	13	NO	-	0.434551
HFD	NF	13	YES	24.83333333	0	0.805172
HFD	NF	13	NO	-	0.981072
HFD	NF	13	YES	11.33333333	0.000532	2.601297
HFD	NF	13	YES	17.16666667	0.292906	1.564489
HFD	NF	13	YES	16.83333333	0.422316	0.597976
