# Supplementary material for: High-Fat-Diet-Evoked Disruption of the Rat Dorsomedial Hypothalamic Clock Can Be Prevented by Restricted Nighttime Feeding
Source: Nutrients. 2022 Nov 26;14(23):5034. doi: 10.3390/nu14235034 (PMC9735604; doi:10.3390/nu14235034)
Supplement: Supplementary file 1 [file nutrients-14-05034-s001.zip › Table S6.xlsx]

## Sheet: Table S6
diet	LD	rat	body mass, week 0 [g]	body mass, week 1 [g]	body mass, week 2 [g]	body mass, week 3 [g]	body mass, week 4 [g]	food intake, week 2 [g]	food intake, week 3 [g]	food intake, week 4 [g]	food intake, week 2 [kcal/kg]	food intake, week 3 [kcal/kg]	food intake, week 4 [kcal/kg]
CD	day	1	125	194	241	296	335	23.7	26.7	25.9	343.2074689	314.8074324	269.8238806
CD	day	2	126	189	231	281	309	22.5	24.2	18.1	339.9350649	300.5622776	204.4304207
HFD	day	3	124	178	234	289	337	14.4	20.4	18	345.2307692	396	299.6439169
HFD	day	4	119	169	221	265	299	16.5	16.2	18.3	418.8461538	342.9509434	343.3545151
CD	day	5	105	174	222	279	314	21	21.6	21.9	330.1351351	270.1935484	243.410828
CD	day	6	127	198	248	302	340	21.7	24.6	23.1	305.375	284.2847682	237.1147059
HFD	day	7	127	196	260	332	373	19.2	19.6	19	414.2769231	331.1927711	285.7640751
HFD	day	8	118	167	219	282	324	15.2	17.9	20.4	389.369863	356.0957447	353.2222222
CD	night	9	109	162	219	280	331	25.14	23.4	23.7	400.6328767	291.6642857	249.8882175
CD	night	10	112	165	224	286	330	25.52	25.16	24.37	397.6107143	307.0223776	257.7312121
CD	night	11	74	126	179	234	289	19.47	20.57	23.89	379.6106145	306.7918803	288.4986159
CD	night	12	80	133	191	244	295	22.52	22.25	22.83	411.4910995	318.2479508	270.0905085
HFD	night	13	112	171	238	300	351	16.27	14.04	18.21	383.5071429	262.548	291.0487179
HFD	night	14	92	152	211	274	332	17.25	16.74	18.6	458.6374408	342.7423358	314.2951807
HFD	night	15	81	137	190	261	326	16.98	19.36	18.04	501.3568421	416.1287356	310.4429448
HFD	night	16	65	109	162	223	275	10.57	14.68	17.44	366.0351852	369.3040359	355.776
