# Supplementary material for: High-Fat-Diet-Evoked Disruption of the Rat Dorsomedial Hypothalamic Clock Can Be Prevented by Restricted Nighttime Feeding
Source: Nutrients. 2022 Nov 26;14(23):5034. doi: 10.3390/nu14235034 (PMC9735604; doi:10.3390/nu14235034)
Supplement: Supplementary file 1 [file nutrients-14-05034-s001.zip › Table S7.xlsx]

## Sheet: Table S7
week	diet	rat	food intake [kcal/kg]	protocol
2	CD	1	344.0810425	ad libitum
2	CD	2	321.7178402	ad libitum
2	CD	3	327.1062112	ad libitum
2	CD	4	321.7499155	ad libitum
2	CD	5	351.3748067	ad libitum
2	CD	6	347.6787905	ad libitum
2	CD	7	310.3481044	ad libitum
2	CD	8	319.1373854	ad libitum
2	CD	9	376.9046088	ad libitum
2	CD	10	336.9160535	ad libitum
2	HFD	11	522.7728528	ad libitum
2	HFD	12	421.086082	ad libitum
2	HFD	13	216.6493744	ad libitum
2	HFD	14	423.5535068	ad libitum
2	HFD	15	460.6009578	ad libitum
2	HFD	16	399.5391557	ad libitum
2	HFD	17	326.2146666	ad libitum
2	HFD	18	360.5247058	ad libitum
2	HFD	19	391.9860084	ad libitum
2	HFD	20	398.8913087	ad libitum
3	CD	1	305.2751208	ad libitum
3	CD	2	282.7064505	ad libitum
3	CD	3	296.3379442	ad libitum
3	CD	4	300.3730411	ad libitum
3	CD	5	270.240657	ad libitum
3	CD	6	264.5152	ad libitum
3	CD	7	278.4468831	ad libitum
3	CD	8	264.1655352	ad libitum
3	CD	9	322.2712116	ad libitum
3	CD	10	273.90286	ad libitum
3	HFD	11	326.8567301	ad libitum
3	HFD	12	328.3225831	ad libitum
3	HFD	13	225.9012112	ad libitum
3	HFD	14	328.928452	ad libitum
3	HFD	15	323.3949398	ad libitum
3	HFD	16	327.0390973	ad libitum
3	HFD	17	300.954115	ad libitum
3	HFD	18	394.7723331	ad libitum
3	HFD	19	399.447251	ad libitum
3	HFD	20	420.9588625	ad libitum
4	CD	1	224.3268477	ad libitum
4	CD	2	251.3347286	ad libitum
4	CD	3	221.7841914	ad libitum
4	CD	4	227.4382857	ad libitum
4	CD	5	227.5836102	ad libitum
4	CD	6	242.3753494	ad libitum
4	CD	7	214.1718293	ad libitum
4	CD	8	229.9115946	ad libitum
4	CD	9	246.4137631	ad libitum
4	CD	10	233.1616931	ad libitum
4	HFD	11	292.8418841	ad libitum
4	HFD	12	211.3656608	ad libitum
4	HFD	13	255.1988694	ad libitum
4	HFD	14	379.4860792	ad libitum
4	HFD	15	290.6155454	ad libitum
4	HFD	16	325.4507688	ad libitum
4	HFD	17	300.8392827	ad libitum
4	HFD	18	281.0829026	ad libitum
4	HFD	19	306.6633215	ad libitum
4	HFD	20	346.0477103	ad libitum
2	CD	21	343.2074689	NF
2	CD	22	339.9350649	NF
2	HFD	23	345.2307692	NF
2	HFD	24	418.8461538	NF
2	CD	25	330.1351351	NF
2	CD	26	305.375	NF
2	HFD	27	414.2769231	NF
2	HFD	28	389.369863	NF
2	CD	29	400.6328767	NF
2	CD	30	397.6107143	NF
2	CD	31	379.6106145	NF
2	CD	32	411.4910995	NF
2	HFD	33	383.5071429	NF
2	HFD	34	458.6374408	NF
2	HFD	35	501.3568421	NF
2	HFD	36	366.0351852	NF
3	CD	21	314.8074324	NF
3	CD	22	300.5622776	NF
3	HFD	23	396	NF
3	HFD	24	342.9509434	NF
3	CD	25	270.1935484	NF
3	CD	26	284.2847682	NF
3	HFD	27	331.1927711	NF
3	HFD	28	356.0957447	NF
3	CD	29	291.6642857	NF
3	CD	30	307.0223776	NF
3	CD	31	306.7918803	NF
3	CD	32	318.2479508	NF
3	HFD	33	262.548	NF
3	HFD	34	342.7423358	NF
3	HFD	35	416.1287356	NF
3	HFD	36	369.3040359	NF
4	CD	21	269.8238806	NF
4	CD	22	204.4304207	NF
4	HFD	23	299.6439169	NF
4	HFD	24	343.3545151	NF
4	CD	25	243.410828	NF
4	CD	26	237.1147059	NF
4	HFD	27	285.7640751	NF
4	HFD	28	353.2222222	NF
4	CD	29	249.8882175	NF
4	CD	30	257.7312121	NF
4	CD	31	288.4986159	NF
4	CD	32	270.0905085	NF
4	HFD	33	291.0487179	NF
4	HFD	34	314.2951807	NF
4	HFD	35	310.4429448	NF
4	HFD	36	355.776	NF
