# Supplementary material for: High-Fat-Diet-Evoked Disruption of the Rat Dorsomedial Hypothalamic Clock Can Be Prevented by Restricted Nighttime Feeding
Source: Nutrients. 2022 Nov 26;14(23):5034. doi: 10.3390/nu14235034 (PMC9735604; doi:10.3390/nu14235034)
Supplement: Supplementary file 1 [file nutrients-14-05034-s001.zip › Table S8.xlsx]

## Sheet: Table S8
diet	LD	rat	cell count	DMH area [mm2]	cFos density [no/mm2]
CD	day	1	0	0.107013302	0
CD	day	2	13	0.361847231	35.9267638
CD	day	2	58	0.269831092	214.9492839
CD	day	2	9	0.127686498	70.48513461
CD	day	2	16	0.202022717	79.19901404
CD	day	2	11	0.185687372	59.2393542
CD	day	2	50	0.350599006	142.6130683
CD	day	2	10	0.105534214	94.75600017
CD	day	5	7	0.233799391	29.94019775
CD	day	5	23	0.228599419	100.6126792
CD	day	5	15	0.283455756	52.91831153
CD	day	5	39	0.323681247	120.488908
CD	day	5	18	0.373485282	48.19467023
CD	day	5	15	0.272347894	55.07661462
CD	day	5	25	0.348976941	71.63797106
CD	day	5	29	0.371279939	78.10817918
CD	day	5	18	0.332957393	54.0609711
CD	day	6	12	0.381742916	31.434768
CD	day	6	25	0.352449297	70.93218858
CD	day	6	20	0.326063432	61.33775835
CD	day	6	29	0.354885778	81.71643328
CD	day	6	10	0.438381837	22.81116405
CD	day	6	5	0.340000839	14.70584606
CD	night	9	70	0.282438128	247.8418919
CD	night	9	73	0.420434941	173.6297174
CD	night	9	91	0.389309716	233.747056
CD	night	9	59	0.314152527	187.8068611
CD	night	10	13	0.161309751	80.5902924
CD	night	10	7	0.192571302	36.35017226
CD	night	11	40	0.328474688	121.7749844
CD	night	11	29	0.155542333	186.4444196
CD	night	11	25	0.209099794	119.5601369
CD	night	12	3	0.063243804	47.43547684
HFD	day	3	1	0.278277845	3.593530775
HFD	day	4	28	0.255123261	109.7508706
HFD	day	4	29	0.345154222	84.02041219
HFD	day	4	12	0.234224782	51.23283667
HFD	day	4	17	0.266766943	63.7260367
HFD	day	4	25	0.373546312	66.92610581
HFD	day	7	3	0.236065436	12.70834075
HFD	day	7	3	0.128315172	23.37993203
HFD	day	7	10	0.144679865	69.11811813
HFD	day	7	66	0.271350899	243.2274971
HFD	day	8	8	0.181545949	44.06597913
HFD	day	8	17	0.48176505	35.28691008
HFD	day	8	16	0.215150654	74.36649484
HFD	day	8	19	0.155450658	122.2252787
HFD	day	8	20	0.186564044	107.2017929
HFD	day	8	11	0.34062996	32.29310775
HFD	day	8	10	0.377546151	26.4868281
HFD	day	8	14	0.211303268	66.25548262
HFD	day	8	11	0.390140942	28.19493884
HFD	day	8	19	0.496324507	38.28140608
HFD	night	13	42	0.229622036	182.9092744
HFD	night	13	37	0.135442624	273.178405
HFD	night	13	59	0.286836583	205.6920334
HFD	night	13	95	0.285277287	333.0093363
HFD	night	13	24	0.142796551	168.0712863
HFD	night	13	2	0.102417103	19.52798841
HFD	night	13	55	0.337642381	162.8942428
HFD	night	14	4	0.118775108	33.67708998
HFD	night	14	57	0.368767699	154.5688523
HFD	night	15	60	0.496236235	120.9101548
HFD	night	15	89	0.489730308	181.7326772
HFD	night	16	104	0.351234748	296.0982665
HFD	night	16	2	0.284403549	7.03226105
HFD	night	16	66	0.430259395	153.3958369
HFD	night	16	14	0.223566819	62.62109942
