# Supplementary material for: High-Fat-Diet-Evoked Disruption of the Rat Dorsomedial Hypothalamic Clock Can Be Prevented by Restricted Nighttime Feeding
Source: Nutrients. 2022 Nov 26;14(23):5034. doi: 10.3390/nu14235034 (PMC9735604; doi:10.3390/nu14235034)
Supplement: Supplementary file 1 [file nutrients-14-05034-s001.zip › Table S9.xlsx]

## Sheet: Table S9
diet	LD	rat	firing rate [Hz]
CD	day	1	0.203333333
CD	day	1	1.186666667
CD	day	1	0.931666667
CD	day	1	2.176666667
CD	day	1	0.77
CD	day	1	0.293333333
CD	day	1	0.691666667
CD	day	1	0.693333333
CD	day	1	0.478333333
CD	day	1	0.98
CD	day	1	1.68
CD	day	1	1.62
CD	day	1	0.913333333
CD	day	1	1.478333333
CD	day	1	0.301666667
CD	day	1	0.398333333
CD	day	1	0.49
CD	day	1	0.841666667
CD	day	1	0.72
CD	day	1	1.465
CD	day	1	0.138333333
CD	day	1	0.6
CD	day	1	0.921666667
CD	day	1	0.295
CD	day	1	0.21
CD	day	1	0.585
CD	day	1	0.041666667
CD	day	1	0.893333333
CD	day	1	0.39
CD	day	1	0.471666667
CD	day	1	0.078333333
CD	day	1	1.541666667
CD	day	1	0.675
CD	day	1	1.656666667
CD	day	1	0.948333333
CD	day	1	2.89
CD	day	1	0.42
CD	day	1	0.49
CD	day	1	1.336666667
CD	day	1	0.338333333
CD	day	1	0.405
CD	day	1	0.378333333
CD	day	1	0.611666667
CD	day	1	0.515
CD	day	1	0.261666667
CD	day	1	14.19666667
CD	day	1	1.5
CD	day	1	1.656666667
CD	day	1	0.928333333
CD	day	2	0.213333333
CD	day	2	0.753333333
CD	day	2	2.925
CD	day	2	0.893333333
CD	day	2	0.491666667
CD	day	2	0.491666667
CD	day	2	0.291666667
CD	day	2	1.885
CD	day	2	0.675
CD	day	2	0.633333333
CD	day	2	0.496666667
CD	day	2	0.328333333
CD	day	2	0.941666667
CD	day	2	4.481666667
CD	day	2	0.14
CD	day	2	0.848333333
CD	day	2	3.166666667
CD	day	2	0.848333333
CD	day	2	1.026666667
CD	day	2	1.896666667
CD	day	2	0.903333333
CD	day	2	0.478333333
CD	day	2	0.456666667
CD	day	2	0.295
CD	day	2	0.613333333
CD	day	2	1.645
CD	day	2	1.098333333
CD	day	2	0.128333333
CD	day	2	0.333333333
CD	day	2	2.438333333
CD	day	2	0.49
CD	day	2	1.586666667
CD	day	2	1.066666667
CD	day	2	1.376666667
CD	day	2	0.636666667
CD	day	2	0.665
CD	day	2	0.46
CD	day	2	0.605
CD	day	2	1.558333333
CD	day	2	0.445
CD	day	2	0.965
CD	day	2	0.481666667
CD	day	2	2.383333333
CD	day	2	1.368333333
CD	day	2	1.43
CD	day	2	0.668333333
CD	day	2	1.431666667
CD	day	2	0.4
CD	day	2	0.455
CD	day	2	0.678333333
HFD	day	3	0.851666667
HFD	day	3	0.951666667
HFD	day	3	0.496666667
HFD	day	3	0.551666667
HFD	day	3	0.086666667
HFD	day	3	3.026666667
HFD	day	3	1.108333333
HFD	day	3	1.066666667
HFD	day	3	0.03
HFD	day	3	0.27
HFD	day	3	1.045
HFD	day	3	0.94
HFD	day	3	0.231666667
HFD	day	3	1.508333333
HFD	day	3	2.426666667
HFD	day	3	1.118333333
HFD	day	3	1.223333333
HFD	day	3	0.555
HFD	day	3	0.656666667
HFD	day	3	0.986666667
HFD	day	3	0.211666667
HFD	day	3	1.758333333
HFD	day	3	1.561666667
HFD	day	3	0.575
HFD	day	3	1.786666667
HFD	day	3	0.203333333
HFD	day	3	0.41
HFD	day	3	2.131666667
HFD	day	3	0.648333333
HFD	day	3	1.155
HFD	day	4	0.618333333
HFD	day	4	1.528333333
HFD	day	4	0.188333333
HFD	day	4	0.813333333
HFD	day	4	1.16
HFD	day	4	0.371666667
HFD	day	4	0.385
HFD	day	4	0.143333333
HFD	day	4	1.158333333
HFD	day	4	0.17
HFD	day	4	1.158333333
HFD	day	4	0.225
HFD	day	4	1.063333333
HFD	day	4	0.863333333
HFD	day	4	0.936666667
HFD	day	4	1.151666667
HFD	day	4	0.39
HFD	day	4	0.42
HFD	day	4	1.031666667
HFD	day	4	0.441666667
HFD	day	4	0.795
HFD	day	4	0.188333333
HFD	day	4	1.368333333
HFD	day	4	1.851666667
HFD	day	4	0.353333333
HFD	day	4	1.59
HFD	day	4	1.29
HFD	day	4	0.285
HFD	day	4	0.176666667
HFD	day	4	1.153333333
HFD	day	4	0.643333333
HFD	day	4	0.208333333
HFD	day	4	0.596666667
HFD	day	4	0.718333333
HFD	day	4	0.548333333
HFD	day	4	1.306666667
HFD	day	4	1.091666667
HFD	day	4	0.13
HFD	day	4	2.295
CD	day	5	0.241666667
CD	day	5	0.553333333
CD	day	5	0.465
CD	day	5	0.95
CD	day	5	1.381666667
CD	day	5	0.318333333
CD	day	5	0.495
CD	day	5	1.35
CD	day	5	0.675
CD	day	5	1.203333333
CD	day	5	1.078333333
CD	day	5	0.878333333
CD	day	5	0.506666667
CD	day	5	1.205
CD	day	5	0.481666667
CD	day	5	0.596666667
CD	day	5	0.64
CD	day	6	0.725
CD	day	6	0.871666667
CD	day	6	0.92
CD	day	6	1.135
CD	day	6	1.743333333
CD	day	6	1.638333333
CD	day	6	0.286666667
CD	day	6	0.915
CD	day	6	0.91
CD	day	6	0.568333333
CD	day	6	0.813333333
CD	day	6	0.715
CD	day	6	0.491666667
CD	day	6	0.338333333
CD	day	6	3.353333333
CD	day	6	2.631666667
CD	day	6	0.77
CD	day	6	1.235
CD	day	6	2.276666667
CD	day	6	1.875
CD	day	6	0.718333333
CD	day	6	1.863333333
CD	day	6	2.671666667
CD	day	6	1.548333333
HFD	day	7	0.933333333
HFD	day	7	0.531666667
HFD	day	7	1.813333333
HFD	day	7	0.498333333
HFD	day	7	0.981666667
HFD	day	7	1.163333333
HFD	day	7	3.525
HFD	day	7	1.145
HFD	day	7	2.348333333
HFD	day	7	1.09
HFD	day	7	1.531666667
HFD	day	7	0.375
HFD	day	7	0.44
HFD	day	7	2.626666667
HFD	day	7	2.411666667
HFD	day	7	1.008333333
HFD	day	7	1.425
HFD	day	7	0.428333333
HFD	day	7	0.808333333
HFD	day	7	1.47
HFD	day	7	0.621666667
HFD	day	7	0.466666667
HFD	day	7	0.381666667
HFD	day	7	1.17
HFD	day	7	0.711666667
HFD	day	7	0.568333333
HFD	day	7	1.893333333
HFD	day	7	0.258333333
HFD	day	7	0.393333333
HFD	day	7	0.726666667
HFD	day	7	2.273333333
HFD	day	7	0.305
HFD	day	7	0.58
HFD	day	7	0.26
HFD	day	7	0.675
HFD	day	7	0.16
HFD	day	8	2.183333333
HFD	day	8	4.533333333
HFD	day	8	1.061666667
HFD	day	8	2.371666667
HFD	day	8	0.741666667
HFD	day	8	3.395
HFD	day	8	6.29
HFD	day	8	2.728333333
HFD	day	8	2.455
HFD	day	8	1.106666667
HFD	day	8	3.893333333
HFD	day	8	0.661666667
HFD	day	8	1.425
HFD	day	8	1.353333333
HFD	day	8	1.283333333
HFD	day	8	0.735
HFD	day	8	0.943333333
HFD	day	8	1.861666667
HFD	day	8	0.275
HFD	day	8	0.698333333
HFD	day	8	0.55
HFD	day	8	1.316666667
HFD	day	8	0.235
HFD	day	8	0.426666667
HFD	day	8	0.995
HFD	day	8	0.375
CD	night	9	1.15
CD	night	9	1.928333333
CD	night	9	0.758333333
CD	night	9	1.695
CD	night	9	1.136666667
CD	night	9	1.311666667
CD	night	9	2.033333333
CD	night	9	1.39
CD	night	9	3.513333333
CD	night	9	1.595
CD	night	9	0.565
CD	night	9	0.265
CD	night	9	1.706666667
CD	night	9	1.48
CD	night	9	0.605
CD	night	9	0.655
CD	night	9	2.161666667
CD	night	9	1.215
CD	night	9	2.063333333
CD	night	9	0.856666667
CD	night	9	0.45
CD	night	9	0.74
CD	night	9	0.296666667
CD	night	9	0.463333333
CD	night	9	1.001666667
CD	night	9	2.478333333
CD	night	9	2.205
CD	night	9	0.128333333
CD	night	9	1.641666667
CD	night	9	1.378333333
CD	night	9	0.511666667
CD	night	9	2.346666667
CD	night	9	0.4
CD	night	9	0.711666667
CD	night	9	1.515
CD	night	9	1.63
CD	night	9	1.331666667
CD	night	9	2.568333333
CD	night	9	1.213333333
CD	night	9	1.723333333
CD	night	9	0.676666667
CD	night	9	0.858333333
CD	night	9	0.693333333
CD	night	9	0.355
CD	night	9	0.865
CD	night	9	0.831666667
CD	night	9	1.818333333
CD	night	9	1.153333333
CD	night	9	0.523333333
CD	night	10	0.038333333
CD	night	10	0.356666667
CD	night	10	0.366666667
CD	night	10	0.835
CD	night	10	2.49
CD	night	10	0.658333333
CD	night	10	2.448333333
CD	night	10	0.865
CD	night	10	0.961666667
CD	night	10	1.186666667
CD	night	10	2.021666667
CD	night	10	0.313333333
CD	night	10	1.548333333
CD	night	10	0.65
CD	night	10	1.161666667
CD	night	10	0.985
CD	night	10	0.456666667
CD	night	10	1.611666667
CD	night	10	0.701666667
CD	night	10	2.046666667
CD	night	10	2.495
CD	night	10	1.431666667
CD	night	10	1.715
CD	night	10	1.118333333
CD	night	10	0.44
CD	night	10	0.745
CD	night	10	0.665
CD	night	10	1.166666667
CD	night	10	3.225
CD	night	10	2.105
CD	night	10	0.445
CD	night	10	0.371666667
CD	night	10	1.531666667
CD	night	11	1.046666667
CD	night	11	1.601666667
CD	night	11	1.17
CD	night	11	2.186666667
CD	night	11	2.06
CD	night	11	3.876666667
CD	night	11	0.81
CD	night	11	5.691666667
CD	night	11	2.126666667
CD	night	11	1.308333333
CD	night	11	1.965
CD	night	11	0.585
CD	night	11	1.013333333
CD	night	11	1.988333333
CD	night	11	2.06
CD	night	11	2.901666667
CD	night	11	3.168333333
CD	night	11	3.711666667
CD	night	11	2.861666667
CD	night	11	1.231666667
CD	night	11	2.99
CD	night	11	2.083333333
CD	night	11	1.346666667
CD	night	11	1.368333333
CD	night	11	2.161666667
CD	night	11	1.621666667
CD	night	11	3.07
CD	night	11	2.581666667
CD	night	11	0.523333333
CD	night	11	1.008333333
CD	night	11	3.498333333
CD	night	11	1.745
CD	night	11	0.628333333
CD	night	11	3.336666667
CD	night	11	1.218333333
CD	night	11	5.685
CD	night	11	0.558333333
CD	night	11	1.323333333
CD	night	11	2.24
CD	night	11	2.581666667
CD	night	11	0.941666667
CD	night	11	0.761666667
CD	night	11	2.376666667
CD	night	12	0.571666667
CD	night	12	1.406666667
CD	night	12	0.808333333
CD	night	12	0.405
CD	night	12	0.263333333
CD	night	12	0.57
CD	night	12	2.403333333
CD	night	12	2.871666667
CD	night	12	1.595
CD	night	12	0.37
CD	night	12	1.201666667
CD	night	12	0.34
CD	night	12	1.75
CD	night	12	0.69
CD	night	12	2.085
CD	night	12	2.626666667
CD	night	12	0.93
CD	night	12	1.875
CD	night	12	1.235
CD	night	12	1.101666667
CD	night	12	1.39
CD	night	12	0.76
CD	night	12	1.153333333
CD	night	12	2.901666667
CD	night	12	0.27
CD	night	12	0.645
CD	night	12	1.703333333
CD	night	12	2.661666667
CD	night	12	0.97
CD	night	12	1.946666667
CD	night	12	2.225
CD	night	12	0.953333333
HFD	night	13	1.405
HFD	night	13	0.438333333
HFD	night	13	0.511666667
HFD	night	13	0.896666667
HFD	night	13	0.441666667
HFD	night	13	1.275
HFD	night	13	0.485
HFD	night	13	1.263333333
HFD	night	13	3.995
HFD	night	13	2.088333333
HFD	night	13	1.198333333
HFD	night	13	0.838333333
HFD	night	13	0.818333333
HFD	night	13	0.65
HFD	night	13	1.463333333
HFD	night	13	0.196666667
HFD	night	13	0.11
HFD	night	13	1.786666667
HFD	night	13	0.393333333
HFD	night	13	1.51
HFD	night	13	2.295
HFD	night	13	0.301666667
HFD	night	13	0.361666667
HFD	night	13	0.31
HFD	night	13	0.43
HFD	night	13	1.316666667
HFD	night	13	1.46
HFD	night	13	0.855
HFD	night	13	0.445
HFD	night	13	0.553333333
HFD	night	13	0.638333333
HFD	night	13	0.856666667
HFD	night	13	4.096666667
HFD	night	13	0.418333333
HFD	night	14	1.121666667
HFD	night	14	2.375
HFD	night	14	1.86
HFD	night	14	0.08
HFD	night	14	1.206666667
HFD	night	14	1.156666667
HFD	night	14	3.523333333
HFD	night	14	0.781666667
HFD	night	14	1.318333333
HFD	night	14	1.026666667
HFD	night	14	0.53
HFD	night	14	2.325
HFD	night	14	0.396666667
HFD	night	14	2.888333333
HFD	night	14	0.718333333
HFD	night	14	1.875
HFD	night	14	1.593333333
HFD	night	14	0.945
HFD	night	14	2.995
HFD	night	14	1.09
HFD	night	14	0.088333333
HFD	night	14	0.358333333
HFD	night	14	0.543333333
HFD	night	14	0.888333333
HFD	night	14	1.021666667
HFD	night	14	1.275
HFD	night	14	1.033333333
HFD	night	14	0.898333333
HFD	night	14	0.771666667
HFD	night	14	0.988333333
HFD	night	14	0.756666667
HFD	night	14	0.651666667
HFD	night	14	0.396666667
HFD	night	14	1.151666667
HFD	night	14	0.456666667
HFD	night	15	1.088333333
HFD	night	15	0.451666667
HFD	night	15	1.896666667
HFD	night	15	0.661666667
HFD	night	15	0.981666667
HFD	night	15	5.863333333
HFD	night	15	1.108333333
HFD	night	15	0.26
HFD	night	15	0.986666667
HFD	night	15	0.445
HFD	night	15	0.881666667
HFD	night	15	0.666666667
HFD	night	15	1.78
HFD	night	15	2.518333333
HFD	night	15	0.29
HFD	night	15	0.405
HFD	night	15	0.758333333
HFD	night	15	0.46
HFD	night	15	1.805
HFD	night	15	0.885
HFD	night	15	4.051666667
HFD	night	15	1.173333333
HFD	night	15	3.258333333
HFD	night	15	1.671666667
HFD	night	15	0.578333333
HFD	night	15	2.283333333
HFD	night	15	1.461666667
HFD	night	15	2.483333333
HFD	night	15	0.83
HFD	night	15	3.626666667
HFD	night	15	0.848333333
HFD	night	15	1.475
HFD	night	15	0.365
HFD	night	15	2.61
HFD	night	15	5.083333333
HFD	night	15	0.271666667
HFD	night	16	2.256666667
HFD	night	16	0.428333333
HFD	night	16	1.718333333
HFD	night	16	1.886666667
HFD	night	16	1.79
HFD	night	16	2.846666667
HFD	night	16	0.793333333
HFD	night	16	1.835
HFD	night	16	0.815
HFD	night	16	0.626666667
HFD	night	16	3.095
HFD	night	16	0.483333333
HFD	night	16	0.495
HFD	night	16	0.491666667
HFD	night	16	3.661666667
HFD	night	16	4.546666667
HFD	night	16	2.903333333
HFD	night	16	3.588333333
HFD	night	16	2.673333333
HFD	night	16	2.178333333
HFD	night	16	2.268333333
HFD	night	16	0.626666667
HFD	night	16	0.616666667
HFD	night	16	1.158333333
HFD	night	16	1.293333333
HFD	night	16	4.44
HFD	night	16	0.953333333
HFD	night	16	1.353333333
HFD	night	16	3.566666667
HFD	night	16	1.393333333
HFD	night	16	0.211666667
HFD	night	16	0.723333333
HFD	night	16	0.553333333
HFD	night	16	1.321666667
HFD	night	16	0.405
HFD	night	16	0.685
HFD	night	16	1.026666667
HFD	night	16	0.43
HFD	night	16	1.775
HFD	night	16	2.085
HFD	night	16	1.308333333
